# Supplementary material for: N-(4-Isocyano­phen­yl)succinamic acid
Source: Acta Crystallogr Sect E Struct Rep Online. 2012 Jun 13;68(Pt 7):o2078. doi: 10.1107/S1600536812025226 (PMC3393894; doi:10.1107/S1600536812025226)
Supplement: Supplementary file 1 [file e-68-o2078-sup1.cif]

##############################################################################
#                                                                            #
# This CIF contains the data in a paper accepted for publication in          #
# Acta Crystallographica Section E. It conforms to the requirements of       #
# Notes for Authors for Acta Crystallographica Section E, and has been       #
# peer reviewed under the auspices of the IUCr Commission on Journals.       #
#                                                                            #
# Full details of the Crystallographic Information File format               #
# are given in the paper "The Crystallographic Information File (CIF):       #
# a New Standard Archive File for Crystallography" by S. R. Hall, F. H.      #
# Allen and I. D. Brown [Acta Cryst. (1991), A47, 655-685].                  #
#                                                                            #
# The current version of the core CIF dictionary is obtainable from          #
# ftp://ftp.iucr.org/pub/cif_core.dic.                                       #
#                                                                            #
# Software is freely available for graphical display of the structure(s)     #
# in this CIF. For information consult the CIF software page                 #
# http://www.iucr.org/resources/cif/software.                                #
#                                                                            #
# This file may be used for bona fide research purposes within the           #
# scientific community so long as proper attribution is given to the journal # 
# article from which it was obtained.                                        #
#                                                                            #
##############################################################################
data_global
_audit_creation_method     'WinGX routine CIF_UPDATE'
_audit_conform_dict_name     cif_core.dic
_audit_conform_dict_version     2.4
_journal_data_validation_number     ?
_journal_date_recd_electronic     2012-01-24
_journal_date_accepted     2012-06-03
_journal_name_full     'Acta Crystallographica, Section E'
_journal_year     2012
_journal_volume     68
_journal_issue      7
_journal_page_first     o2078
_journal_page_last     o2078
_journal_paper_category     QO
_journal_paper_doi     10.1107/S1600536812025226
_journal_coeditor_code     FJ2512
_publ_contact_author_name     'Daniel S. Jones'
_publ_contact_author_address
;
Department of Chemistry
The University of North Carolina at Charlotte
9201 University City Blvd.
Charlotte, NC 28223, USA
;
_publ_contact_author_email     'djones@uncc.edu'
_publ_contact_author_fax     (704)6873151
_publ_contact_author_phone     (704)6874438
_publ_section_title
;
<i>N</i>-(4-Isocyanophenyl)succinamic acid
;
loop_
    _publ_author_name
    _publ_author_address
    'Lauren E. Burnham'
;Department of Chemistry
The University of North Carolina at Charlotte
9201 University City Blvd.
Charlotte, NC 28223, USA
;
    'Katrina J. Gano'
;Department of Chemistry
The University of North Carolina at Charlotte
9201 University City Blvd.
Charlotte, NC 28223, USA
;
    'Amber M. Young'
;Department of Chemistry
The University of North Carolina at Charlotte
9201 University City Blvd.
Charlotte, NC 28223, USA
;
    'John M. Risley'
;Department of Chemistry
The University of North Carolina at Charlotte
9201 University City Blvd.
Charlotte, NC 28223, USA
;
    'Daniel S. Jones'
;Department of Chemistry
The University of North Carolina at Charlotte
9201 University City Blvd.
Charlotte, NC 28223, USA
;
_publ_section_synopsis     .
data_I
_audit_creation_method     'WinGX routine CIF_UPDATE'
_chemical_name_systematic
;
<i>N</i>-(4-Isocyanophenyl)succinamic acid
;
_chemical_formula_moiety     'C11 H10 N2 O3'
_chemical_formula_sum     'C11 H10 N2 O3'
_chemical_formula_iupac     'C11 H10 N2 O3'
_chemical_formula_weight     218.21
_symmetry_cell_setting     monoclinic
_symmetry_space_group_name_H-M     'P 1 21/c 1'
_symmetry_space_group_name_Hall     '-P 2ybc'
loop_
    _symmetry_equiv_pos_as_xyz
    'x, y, z'
    '-x, y+1/2, -z+1/2'
    '-x, -y, -z'
    'x, -y-1/2, z-1/2'
_cell_length_a     5.0974(2)
_cell_length_b     16.2774(7)
_cell_length_c     12.5674(6)
_cell_angle_alpha     90
_cell_angle_beta     94.771(4)
_cell_angle_gamma     90
_cell_volume     1039.13(8)
_cell_formula_units_Z     4
_cell_measurement_reflns_used     2647
_cell_measurement_theta_min     3.5262
_cell_measurement_theta_max     66.8489
_cell_measurement_temperature     100.0(10)
_exptl_crystal_description     prism
_exptl_crystal_colour     colourless
_exptl_crystal_size_max     0.42
_exptl_crystal_size_mid     0.09
_exptl_crystal_size_min     0.08
_exptl_crystal_density_diffrn     1.395
_exptl_crystal_density_method     'not measured'
_exptl_crystal_F_000     456
_exptl_absorpt_coefficient_mu     0.867
_exptl_absorpt_correction_type     multi-scan
_exptl_absorpt_process_details
;
(<i>CrysAlis PRO</i>; Agilent, 2011)
;
_exptl_absorpt_correction_T_min     0.74566
_exptl_absorpt_correction_T_max     1
_exptl_special_details     ?
_diffrn_ambient_temperature     100.0(10)
_diffrn_radiation_type     CuK\a
_diffrn_radiation_wavelength     1.54182
_diffrn_radiation_monochromator     graphite
_diffrn_measurement_device_type     'Agilent Xcalibur Atlas Gemini ultra'
_diffrn_measurement_method     '\w scans'
_diffrn_detector_area_resol_mean     10.4419
_diffrn_reflns_number     7543
_diffrn_reflns_av_R_equivalents     0.0352
_diffrn_reflns_theta_min     4.45
_diffrn_reflns_theta_max     66.96
_diffrn_reflns_theta_full     66.96
_diffrn_measured_fraction_theta_max     0.997
_diffrn_measured_fraction_theta_full     0.997
_diffrn_reflns_limit_h_min     -5
_diffrn_reflns_limit_h_max     6
_diffrn_reflns_limit_k_min     -19
_diffrn_reflns_limit_k_max     19
_diffrn_reflns_limit_l_min     -14
_diffrn_reflns_limit_l_max     14
_refine_special_details
;
Refinement of <i>F</i>^2^ against ALL reflections. The weighted <i>R</i>-factor
<i>wR</i> and goodness of fit <i>S</i> are based on <i>F</i>^2^, conventional
<i>R</i>-factors <i>R</i> are based on <i>F</i>, with <i>F</i> set to zero for
negative <i>F</i>^2^. The threshold expression of <i>F</i>^2^ >
2\s(<i>F</i>^2^) is used only for calculating <i>R</i>-factors(gt) <i>etc</i>.
and is not relevant to the choice of reflections for refinement.
<i>R</i>-factors based on <i>F</i>^2^ are statistically about twice as large
as those based on <i>F</i>, and <i>R</i>- factors based on ALL data will be
even larger.
;
_reflns_number_total     1839
_reflns_number_gt     1527
_reflns_threshold_expression     >2\s(I)
_refine_ls_structure_factor_coef     Fsqd
_refine_ls_matrix_type     full
_refine_ls_R_factor_all     0.0478
_refine_ls_R_factor_gt     0.0376
_refine_ls_wR_factor_ref     0.0961
_refine_ls_goodness_of_fit_ref     1.069
_refine_ls_restrained_S_all     1.069
_refine_ls_number_reflns     1839
_refine_ls_number_parameters     153
_refine_ls_number_restraints     0
_refine_ls_hydrogen_treatment     mixed
_refine_ls_weighting_scheme     calc
_refine_ls_weighting_details
         'calc w=1/[\s^2^(Fo^2^)+(0.0476P)^2^+0.2570P] where P=(Fo^2^+2Fc^2^)/3'
_atom_sites_solution_hydrogens     geom
_atom_sites_solution_primary     direct
_atom_sites_solution_secondary     difmap
_refine_ls_shift/su_max     0
_refine_ls_shift/su_mean     0
_refine_diff_density_max     0.206
_refine_diff_density_min     -0.246
_refine_ls_extinction_method     none
loop_
    _atom_type_symbol
    _atom_type_description
    _atom_type_scat_dispersion_real
    _atom_type_scat_dispersion_imag
    _atom_type_scat_source
    C C 0.0181 0.0091 'International Tables Vol C Tables 4.2.6.8 and 6.1.1.4'
    H H 0 0 'International Tables Vol C Tables 4.2.6.8 and 6.1.1.4'
    N N 0.0311 0.018 'International Tables Vol C Tables 4.2.6.8 and 6.1.1.4'
    O O 0.0492 0.0322 'International Tables Vol C Tables 4.2.6.8 and 6.1.1.4'
_computing_data_collection
;
<i>CrysAlis PRO</i> (Agilent, 2011)
;
_computing_cell_refinement
;
<i>CrysAlis PRO</i> (Agilent, 2011)
;
_computing_data_reduction
;
<i>CrysAlis PRO</i> (Agilent, 2011)
;
_computing_structure_solution     'SHELXS97 (Sheldrick, 2008)'
_computing_structure_refinement     'SHELXL97 (Sheldrick, 2008)'
_computing_molecular_graphics
;
Ortep-3 for Windows (Farrugia, 1997) and <i>Mercury</i> (Macrae <i>et
al.</i>, 2006)
;
_computing_publication_material
                                   'WinGX publication routines (Farrugia, 1999)'
loop_
    _atom_site_type_symbol
    _atom_site_label
    _atom_site_fract_x
    _atom_site_fract_y
    _atom_site_fract_z
    _atom_site_U_iso_or_equiv
    _atom_site_adp_type
    _atom_site_calc_flag
    _atom_site_refinement_flags
    _atom_site_occupancy
    _atom_site_disorder_assembly
    _atom_site_disorder_group
    H HN2 -0.184(4) 0.6215(11) 0.6545(15) 0.028(5) Uiso d . 1 . .
    H HO3 0.484(5) 0.4256(16) 0.9999(19) 0.064(7) Uiso d . 1 . .
    O O3 0.3472(2) 0.40108(7) 0.95600(10) 0.0327(3) Uani d . 1 . .
    O O2 0.2537(2) 0.53307(7) 0.92254(10) 0.0307(3) Uani d . 1 . .
    O O1 0.2238(2) 0.48805(7) 0.66450(9) 0.0302(3) Uani d . 1 . .
    N N2 -0.0524(3) 0.59719(8) 0.63180(11) 0.0246(3) Uani d . 1 . .
    N N1 0.4162(3) 0.77295(8) 0.31697(11) 0.0286(3) Uani d . 1 . .
    C C4 -0.0207(3) 0.71789(10) 0.52404(13) 0.0254(4) Uani d . 1 . .
    H H4 -0.1583 0.7404 0.5585 0.03 Uiso calc R 1 . .
    C C7 0.3901(3) 0.65037(10) 0.42199(13) 0.0261(4) Uani d . 1 . .
    H H7 0.5285 0.6283 0.3875 0.031 Uiso calc R 1 . .
    C C2 0.2966(3) 0.72819(10) 0.39560(12) 0.0248(4) Uani d . 1 . .
    C C6 0.2774(3) 0.60562(10) 0.49959(13) 0.0254(4) Uani d . 1 . .
    H H6 0.339 0.5531 0.517 0.03 Uiso calc R 1 . .
    C C3 0.0902(3) 0.76253(10) 0.44606(13) 0.0268(4) Uani d . 1 . .
    H H3 0.028 0.8147 0.4275 0.032 Uiso calc R 1 . .
    C C8 0.0281(3) 0.52704(10) 0.68370(13) 0.0246(4) Uani d . 1 . .
    C C9 -0.1502(3) 0.49859(10) 0.76713(13) 0.0269(4) Uani d . 1 . .
    H H9A -0.3155 0.4793 0.7321 0.032 Uiso calc R 1 . .
    H H9B -0.188 0.5445 0.8127 0.032 Uiso calc R 1 . .
    C C5 0.0710(3) 0.63904(9) 0.55200(12) 0.0234(3) Uani d . 1 . .
    C C11 0.2059(3) 0.46016(10) 0.90780(13) 0.0256(4) Uani d . 1 . .
    C C1 0.5262(4) 0.80691(11) 0.25313(15) 0.0351(4) Uani d . 1 . .
    C C10 -0.0224(3) 0.43002(10) 0.83482(14) 0.0281(4) Uani d . 1 . .
    H H10C -0.1525 0.4056 0.8772 0.034 Uiso calc R 1 . .
    H H10D 0.0385 0.3877 0.7884 0.034 Uiso calc R 1 . .
loop_
    _atom_site_aniso_label
    _atom_site_aniso_U_11
    _atom_site_aniso_U_22
    _atom_site_aniso_U_33
    _atom_site_aniso_U_12
    _atom_site_aniso_U_13
    _atom_site_aniso_U_23
    O3 0.0293(7) 0.0276(6) 0.0401(7) -0.0031(5) -0.0031(5) 0.0038(5)
    O2 0.0316(6) 0.0264(6) 0.0338(7) -0.0021(5) 0.0002(5) 0.0004(5)
    O1 0.0254(6) 0.0309(6) 0.0350(7) 0.0056(5) 0.0068(5) 0.0026(5)
    N2 0.0213(7) 0.0262(7) 0.0271(7) 0.0038(6) 0.0074(6) -0.0001(6)
    N1 0.0269(7) 0.0296(7) 0.0297(8) -0.0010(6) 0.0039(6) 0.0007(6)
    C4 0.0215(8) 0.0264(8) 0.0287(9) 0.0027(6) 0.0050(7) -0.0037(6)
    C7 0.0222(8) 0.0299(8) 0.0268(9) 0.0000(6) 0.0049(7) -0.0059(7)
    C2 0.0238(8) 0.0273(8) 0.0235(8) -0.0026(6) 0.0038(7) -0.0006(6)
    C6 0.0255(8) 0.0234(8) 0.0277(8) 0.0028(6) 0.0042(7) -0.0025(6)
    C3 0.0248(8) 0.0234(8) 0.0323(9) 0.0012(6) 0.0032(7) -0.0002(7)
    C8 0.0213(8) 0.0263(8) 0.0259(8) -0.0012(6) -0.0002(6) -0.0029(6)
    C9 0.0226(8) 0.0309(9) 0.0275(9) -0.0015(7) 0.0035(7) -0.0018(7)
    C5 0.0219(8) 0.0247(8) 0.0234(8) -0.0010(6) 0.0013(6) -0.0031(6)
    C11 0.0252(8) 0.0278(9) 0.0248(9) -0.0008(7) 0.0083(7) 0.0029(7)
    C1 0.0313(9) 0.0378(10) 0.0365(10) -0.0023(8) 0.0054(8) 0.0037(8)
    C10 0.0266(9) 0.0282(8) 0.0302(9) -0.0035(7) 0.0066(7) 0.0007(7)
_geom_special_details
;
All s.u.'s (except the s.u. in the dihedral angle between two l.s. planes) are
estimated using the full covariance matrix. The cell s.u.'s are taken into
account individually in the estimation of s.u.'s in distances, angles and
torsion angles; correlations between s.u.'s in cell parameters are only used
when they are defined by crystal symmetry. An approximate (isotropic)
treatment of cell s.u.'s is used for estimating s.u.'s involving l.s. planes.
;
loop_
    _geom_bond_atom_site_label_1
    _geom_bond_atom_site_label_2
    _geom_bond_site_symmetry_2
    _geom_bond_distance
    _geom_bond_publ_flag
    O3 C11 . 1.318(2) ?
    O3 HO3 . 0.94(3) ?
    O2 C11 . 1.2226(19) ?
    O1 C8 . 1.2235(19) ?
    N2 C8 . 1.361(2) ?
    N2 C5 . 1.404(2) ?
    N2 HN2 . 0.85(2) ?
    N1 C1 . 1.157(2) ?
    N1 C2 . 1.407(2) ?
    C4 C3 . 1.378(2) ?
    C4 C5 . 1.401(2) ?
    C4 H4 . 0.93 ?
    C7 C6 . 1.380(2) ?
    C7 C2 . 1.384(2) ?
    C7 H7 . 0.93 ?
    C2 C3 . 1.390(2) ?
    C6 C5 . 1.397(2) ?
    C6 H6 . 0.93 ?
    C3 H3 . 0.93 ?
    C8 C9 . 1.516(2) ?
    C9 C10 . 1.517(2) ?
    C9 H9A . 0.97 ?
    C9 H9B . 0.97 ?
    C11 C10 . 1.503(2) ?
    C10 H10C . 0.97 ?
    C10 H10D . 0.97 ?
loop_
    _geom_angle_atom_site_label_1
    _geom_angle_atom_site_label_2
    _geom_angle_atom_site_label_3
    _geom_angle_site_symmetry_1
    _geom_angle_site_symmetry_3
    _geom_angle
    _geom_angle_publ_flag
    C11 O3 HO3 . . 108.1(15) ?
    C8 N2 C5 . . 127.90(14) ?
    C8 N2 HN2 . . 116.4(12) ?
    C5 N2 HN2 . . 115.4(12) ?
    C1 N1 C2 . . 176.27(17) ?
    C3 C4 C5 . . 120.89(14) ?
    C3 C4 H4 . . 119.6 ?
    C5 C4 H4 . . 119.6 ?
    C6 C7 C2 . . 119.82(14) ?
    C6 C7 H7 . . 120.1 ?
    C2 C7 H7 . . 120.1 ?
    C7 C2 C3 . . 121.15(15) ?
    C7 C2 N1 . . 118.79(14) ?
    C3 C2 N1 . . 120.06(14) ?
    C7 C6 C5 . . 120.10(15) ?
    C7 C6 H6 . . 119.9 ?
    C5 C6 H6 . . 119.9 ?
    C4 C3 C2 . . 118.89(15) ?
    C4 C3 H3 . . 120.6 ?
    C2 C3 H3 . . 120.6 ?
    O1 C8 N2 . . 123.98(15) ?
    O1 C8 C9 . . 121.58(15) ?
    N2 C8 C9 . . 114.42(14) ?
    C8 C9 C10 . . 111.00(13) ?
    C8 C9 H9A . . 109.4 ?
    C10 C9 H9A . . 109.4 ?
    C8 C9 H9B . . 109.4 ?
    C10 C9 H9B . . 109.4 ?
    H9A C9 H9B . . 108 ?
    C6 C5 C4 . . 119.16(14) ?
    C6 C5 N2 . . 123.20(14) ?
    C4 C5 N2 . . 117.64(13) ?
    O2 C11 O3 . . 122.96(15) ?
    O2 C11 C10 . . 122.95(15) ?
    O3 C11 C10 . . 114.08(14) ?
    C11 C10 C9 . . 112.13(13) ?
    C11 C10 H10C . . 109.2 ?
    C9 C10 H10C . . 109.2 ?
    C11 C10 H10D . . 109.2 ?
    C9 C10 H10D . . 109.2 ?
    H10C C10 H10D . . 107.9 ?
loop_
    _geom_hbond_atom_site_label_D
    _geom_hbond_atom_site_label_H
    _geom_hbond_atom_site_label_A
    _geom_hbond_site_symmetry_A
    _geom_hbond_distance_DH
    _geom_hbond_distance_HA
    _geom_hbond_distance_DA
    _geom_hbond_angle_DHA
    O3 HO3 O2 3_667 0.94(3) 1.72(3) 2.6646(17) 177(2)
_iucr_refine_instructions_details
;
TITL lbjrcnx2_cu_1 in P 1 21/c 1
CELL  1.54182   5.0974  16.2774  12.5674   90.000   94.771   90.000
ZERR     4.00   0.0002   0.0007   0.0006    0.000    0.004    0.000
LATT   1
SYMM  - X, 1/2 + Y, 1/2 - Z
SFAC  C    H    N    O
UNIT  44   32   8    12
MERG   2
MORE 3
ACTA
FMAP   2
PLAN   20
EQIV $1 -x+1, -y+1, -z+2
HTAB O3 O2_$1
BOND $H
MPLA 13 C1 C2 C3 C4 C5 C6 C7 C8 C9 C10 N1 N2 O1 C11 O2 O3
L.S.  10
WGHT    0.047600    0.257000
FVAR       9.57028
MOLE    1
HN2   2   -0.183956    0.621457    0.654507    11.00000    0.02838
HO3   2    0.484468    0.425588    0.999915    11.00000    0.06372
O3    4    0.347196    0.401081    0.955997    11.00000    0.02927    0.02765 =
         0.04014    0.00377   -0.00312   -0.00311
O2    4    0.253743    0.533068    0.922541    11.00000    0.03159    0.02635 =
         0.03375    0.00041    0.00025   -0.00210
O1    4    0.223847    0.488047    0.664498    11.00000    0.02535    0.03086 =
         0.03496    0.00256    0.00682    0.00558
N2    3   -0.052426    0.597189    0.631796    11.00000    0.02130    0.02620 =
         0.02707   -0.00012    0.00741    0.00379
N1    3    0.416179    0.772947    0.316969    11.00000    0.02693    0.02961 =
         0.02966    0.00067    0.00389   -0.00100
C4    1   -0.020706    0.717889    0.524036    11.00000    0.02150    0.02642 =
         0.02867   -0.00367    0.00498    0.00268
AFIX  43
H4    2   -0.158270    0.740426    0.558539    11.00000   -1.20000
AFIX   0
C7    1    0.390092    0.650369    0.421992    11.00000    0.02225    0.02989 =
         0.02677   -0.00587    0.00488   -0.00003
AFIX  43
H7    2    0.528455    0.628294    0.387533    11.00000   -1.20000
AFIX   0
C2    1    0.296599    0.728193    0.395600    11.00000    0.02381    0.02729 =
         0.02353   -0.00058    0.00380   -0.00259
C6    1    0.277419    0.605616    0.499589    11.00000    0.02545    0.02339 =
         0.02770   -0.00253    0.00423    0.00277
AFIX  43
H6    2    0.338979    0.553131    0.517021    11.00000   -1.20000
AFIX   0
C3    1    0.090206    0.762528    0.446058    11.00000    0.02484    0.02343 =
         0.03228   -0.00019    0.00320    0.00122
AFIX  43
H3    2    0.027995    0.814742    0.427518    11.00000   -1.20000
AFIX   0
C8    1    0.028069    0.527039    0.683701    11.00000    0.02134    0.02630 =
         0.02589   -0.00286   -0.00019   -0.00119
C9    1   -0.150227    0.498590    0.767132    11.00000    0.02263    0.03093 =
         0.02750   -0.00176    0.00349   -0.00146
AFIX  23
H9A   2   -0.315519    0.479296    0.732074    11.00000   -1.20000
H9B   2   -0.188031    0.544476    0.812671    11.00000   -1.20000
AFIX   0
C5    1    0.070995    0.639043    0.552001    11.00000    0.02187    0.02471 =
         0.02343   -0.00314    0.00132   -0.00100
C11   1    0.205908    0.460155    0.907797    11.00000    0.02523    0.02781 =
         0.02483    0.00286    0.00830   -0.00078
C1    1    0.526164    0.806909    0.253131    11.00000    0.03126    0.03783 =
         0.03654    0.00371    0.00539   -0.00230
C10   1   -0.022403    0.430016    0.834824    11.00000    0.02657    0.02822 =
         0.03023    0.00070    0.00660   -0.00354
AFIX  23
H10C  2   -0.152481    0.405574    0.877241    11.00000   -1.20000
H10D  2    0.038474    0.387731    0.788378    11.00000   -1.20000
HKLF    4
REM  lbjrcnx2_cu_1 in P 1 21/c 1
REM R1 =  0.0376 for   1527 Fo > 4sig(Fo)  and  0.0478 for all   1839 data
REM    153 parameters refined using      0 restraints
END
WGHT      0.0468      0.2674
REM Highest difference peak  0.206,  deepest hole -0.246,  1-sigma level  0.043
Q1    1   0.1099  0.6085  0.4996  11.00000  0.05    0.21
Q2    1   0.1395  0.7365  0.3943  11.00000  0.05    0.16
Q3    1   0.3502  0.3697  0.8828  11.00000  0.05    0.16
Q4    1   0.2295  0.6391  0.5576  11.00000  0.05    0.16
Q5    1   0.2862  0.5248  0.8135  11.00000  0.05    0.13
Q6    1   0.6295  0.8083  0.1767  11.00000  0.05    0.13
Q7    1   0.0997  0.3689  0.8063  11.00000  0.05    0.12
Q8    1   0.3137  0.6304  0.4585  11.00000  0.05    0.12
Q9    1   0.5557  0.7801  0.1985  11.00000  0.05    0.12
Q10   1   0.2562  0.7586  0.4500  11.00000  0.05    0.12
Q11   1  -0.2102  0.5889  0.5818  11.00000  0.05    0.12
Q12   1  -0.0105  0.6649  0.5222  11.00000  0.05    0.11
Q13   1   0.3258  0.7913  0.2588  11.00000  0.05    0.11
Q14   1  -0.1072  0.4567  0.5975  11.00000  0.05    0.11
Q15   1  -0.4560  0.6924  0.6057  11.00000  0.05    0.11
Q16   1   0.6228  0.6314  0.3992  11.00000  0.05    0.11
Q17   1  -0.2765  0.4111  0.6769  11.00000  0.05    0.11
Q18   1  -0.0527  0.3895  0.7219  11.00000  0.05    0.11
Q19   1   0.7081  0.6857  0.4189  11.00000  0.05    0.10
Q20   1   0.3450  0.5053  0.7508  11.00000  0.05    0.10
;
