# Supplementary material for: N-(4-Isocyano­phen­yl)succinamic acid
Source: Acta Crystallogr Sect E Struct Rep Online. 2012 Jun 13;68(Pt 7):o2078. doi: 10.1107/S1600536812025226 (PMC3393894; doi:10.1107/S1600536812025226)
Supplement: Supplementary file 2 [file e-68-o2078-Isup2.hkl]

#
# h,k,l, Fc-squared, Fo-squared, sigma(Fo-squared) and status flag
#
data_I
_shelx_title ' lbjrcnx2_cu_1 in P 1 21/c 1'
_shelx_refln_list_code          4
_shelx_F_calc_maximum      108.78
_exptl_crystal_F_000       448.00
_reflns_d_resolution_high  0.8377
 
loop_
 _symmetry_equiv_pos_as_xyz
 'x, y, z'
 '-x, y+1/2, -z+1/2'
 '-x, -y, -z'
 'x, -y-1/2, z-1/2'
 
_cell_length_a     5.0974
_cell_length_b    16.2774
_cell_length_c    12.5674
_cell_angle_alpha  90.000
_cell_angle_beta   94.771
_cell_angle_gamma  90.000
 
_shelx_F_squared_multiplier     1.000
 
loop_
 _refln_index_h
 _refln_index_k
 _refln_index_l
 _refln_F_squared_calc
 _refln_F_squared_meas
 _refln_F_squared_sigma
 _refln_observed_status
   1   0   0     3716.66     3310.66     26.09 o
   2   0   0       11.93        9.87      4.86 o
   3   0   0      865.25      929.48     26.49 o
   4   0   0      420.70      424.44     11.52 o
   5   0   0       71.08       66.67      6.35 o
   6   0   0       23.97       26.81      3.14 o
   1   1   0     1971.51     1815.66     13.81 o
   2   1   0      139.11      109.24      8.80 o
   3   1   0       83.70       85.89      4.04 o
   4   1   0       45.03       53.67      2.87 o
   5   1   0       20.50       20.10      2.82 o
   6   1   0       26.86       28.19      2.27 o
   0   2   0     2535.05     2294.05     15.85 o
   1   2   0     2708.71     2524.37     13.59 o
   2   2   0     3698.82     3501.99    100.17 o
   3   2   0       70.28       70.80      3.18 o
   4   2   0      310.85      318.25      7.05 o
   5   2   0      153.68      153.42      5.34 o
   6   2   0       16.39       15.03      3.90 o
   1   3   0      963.24      919.08      8.32 o
   2   3   0      145.21      143.92     12.16 o
   3   3   0      268.25      278.71      4.62 o
   4   3   0        0.67        1.06      1.53 o
   5   3   0       73.32       80.44      3.75 o
   0   4   0     3468.37     3157.64     22.78 o
   1   4   0      484.38      421.02      4.44 o
   2   4   0      737.98      733.51     12.76 o
   3   4   0      552.10      572.26      6.23 o
   4   4   0      221.96      219.90      6.18 o
   5   4   0       56.63       57.09      3.75 o
   1   5   0       73.35       81.78      4.66 o
   2   5   0       94.53       99.91      5.06 o
   3   5   0        0.07       -0.16      1.24 o
   4   5   0       94.33       95.50      4.47 o
   5   5   0       42.80       39.68      3.20 o
   0   6   0      607.47      622.00      8.14 o
   1   6   0       68.22       78.48      2.57 o
   2   6   0      352.00      345.85      8.69 o
   3   6   0      946.45      952.62      8.09 o
   4   6   0        5.38        3.78      2.47 o
   5   6   0       59.41       63.14      4.51 o
   1   7   0       14.24       16.35      1.70 o
   2   7   0       77.76       85.21      3.14 o
   3   7   0       83.88       84.88      3.32 o
   4   7   0      234.25      234.19      9.30 o
   5   7   0        4.60        3.67      3.35 o
   0   8   0     2057.03     2283.20     45.00 o
   1   8   0      163.30      182.33      5.76 o
   2   8   0      347.65      372.44      5.40 o
   3   8   0        0.27        1.12      1.63 o
   4   8   0      105.01      116.78      9.22 o
   5   8   0       15.95       14.69      4.62 o
   1   9   0      518.82      606.89     11.11 o
   2   9   0       73.20       72.87      2.78 o
   3   9   0      627.55      645.44      9.61 o
   4   9   0      337.92      329.31     13.33 o
   5   9   0       77.97       77.35      5.05 o
   0  10   0      360.83      328.23      7.65 o
   1  10   0        7.36        9.60      1.72 o
   2  10   0        4.85        3.25      1.77 o
   3  10   0        5.50        2.02      2.85 o
   4  10   0       27.79       28.01     10.76 o
   5  10   0       14.51       16.09      3.41 o
   1  11   0       75.74       68.29      2.74 o
   2  11   0        3.37        3.91      2.29 o
   3  11   0      247.27      252.04      7.78 o
   4  11   0        4.77        5.85      4.59 o
   0  12   0        3.77        4.67      2.70 o
   1  12   0        7.63        7.48      1.74 o
   2  12   0        1.07        1.27      2.56 o
   3  12   0        1.61        2.12      1.97 o
   4  12   0      124.84      125.26      8.04 o
   1  13   0       73.49       65.17      4.12 o
   2  13   0       15.92       15.15      2.63 o
   3  13   0       64.51       64.75      3.91 o
   4  13   0        4.40        2.89      2.92 o
   0  14   0       20.71       14.99      7.12 o
   1  14   0       24.44       19.03      2.74 o
   2  14   0      217.31      208.59      5.93 o
   3  14   0        0.24       -0.51      1.63 o
   4  14   0       41.22       44.56      4.00 o
   1  15   0        1.76        1.28      2.28 o
   2  15   0       46.50       45.18      5.93 o
   3  15   0       61.52       63.53      3.18 o
   0  16   0      483.63      456.30     13.31 o
   1  16   0        0.06        2.78      1.56 o
   2  16   0        9.01        7.39      2.44 o
   3  16   0      257.83      238.11      8.06 o
   1  17   0       17.02       14.66      3.08 o
   2  17   0      104.14       93.01      4.55 o
   0  18   0        0.68        0.29      1.34 o
   1  18   0       14.45        7.65      2.58 o
   2  18   0       37.79       25.35      2.94 o
   1  19   0        3.89        2.33      1.68 o
  -6   1   1        0.30       -0.80      1.35 o
  -5   1   1       33.37       31.61      3.79 o
  -4   1   1        2.43        2.01      1.61 o
  -3   1   1      371.48      358.62     10.12 o
  -2   1   1      246.36      223.47      9.36 o
  -1   1   1     1871.26     1817.15     23.88 o
   0   1   1       10.45       17.05      2.05 o
   1   1   1        0.02        4.22      2.20 o
   2   1   1     1007.45      967.85     28.04 o
   3   1   1      775.20      793.93     10.09 o
   4   1   1       22.50       31.50      3.59 o
   5   1   1      115.18      113.11      4.61 o
  -6   2   1        8.99        8.56      1.75 o
  -5   2   1        3.41        1.66      2.62 o
  -4   2   1        0.72        0.16      1.73 o
  -3   2   1       57.89       53.39      2.51 o
  -2   2   1     2757.12     2719.35     24.35 o
  -1   2   1     1274.04     1262.94     25.99 o
   0   2   1      150.11      136.16      2.05 o
   1   2   1     2675.69     2448.34     14.54 o
   2   2   1      212.62      205.03      7.80 o
   3   2   1       18.64       18.49      1.74 o
   4   2   1      113.45      118.33      4.11 o
   5   2   1      153.28      149.04      5.46 o
  -6   3   1      109.75      124.20      6.38 o
  -5   3   1      175.97      177.71      5.85 o
  -4   3   1       58.41       67.84      3.23 o
  -3   3   1      540.99      609.12      6.62 o
  -2   3   1        0.11        1.68      4.50 o
  -1   3   1      260.94      263.10      7.33 o
   0   3   1     3836.00     3741.09     12.00 o
   1   3   1     1404.48     1372.12     12.68 o
   2   3   1      131.84      139.47      6.56 o
   3   3   1      115.36      112.45      3.49 o
   4   3   1       14.55       13.24      2.29 o
   5   3   1      171.21      181.04      5.94 o
  -5   4   1        2.88        5.64      2.71 o
  -4   4   1        0.26        2.25      1.49 o
  -3   4   1       64.33       73.67      2.39 o
  -2   4   1       62.14       64.81      4.45 o
  -1   4   1      171.43      196.30      3.58 o
   0   4   1      956.97      933.34      5.70 o
   1   4   1      321.45      279.11      5.19 o
   2   4   1      377.52      401.63      9.95 o
   3   4   1      182.69      175.41      3.74 o
   4   4   1       18.12       20.58      2.46 o
   5   4   1       73.97       80.15      3.73 o
  -5   5   1      481.27      511.87      9.36 o
  -4   5   1        0.50        2.06      2.03 o
  -3   5   1      150.25      150.78      3.13 o
  -2   5   1      159.49      157.63      7.97 o
  -1   5   1       22.79       17.79      2.29 o
   0   5   1        6.53        7.49      1.11 o
   1   5   1      465.35      434.78      6.59 o
   2   5   1       42.30       36.73      3.84 o
   3   5   1      250.93      273.76      5.34 o
   4   5   1       16.88       16.84      2.52 o
   5   5   1       45.89       48.94      3.99 o
  -5   6   1       61.12       61.09      4.35 o
  -4   6   1       70.20       81.25      4.47 o
  -3   6   1       65.95       70.35      2.38 o
  -2   6   1      139.29      155.33      6.32 o
  -1   6   1       46.80       52.51      2.45 o
   0   6   1      407.87      435.93      6.12 o
   1   6   1     3224.46     3420.63     31.39 o
   2   6   1      737.10      687.23     15.86 o
   3   6   1       28.66       27.77      2.32 o
   4   6   1       82.04       93.49      4.69 o
   5   6   1       24.73       31.06      4.15 o
  -5   7   1      291.99      320.54      9.59 o
  -4   7   1        3.96        3.39      3.88 o
  -3   7   1      193.73      207.47      4.35 o
  -2   7   1      218.82      228.98      4.65 o
  -1   7   1        2.68        3.39      1.59 o
   0   7   1     1029.46     1027.39     10.17 o
   1   7   1      106.02      130.73      4.52 o
   2   7   1       28.33       34.15      2.60 o
   3   7   1       47.60       50.17      2.66 o
   4   7   1      411.73      416.97     12.24 o
   5   7   1       91.64      102.13      6.23 o
  -5   8   1      163.57      184.27      7.16 o
  -4   8   1       76.24       81.71      5.93 o
  -3   8   1      485.02      491.58      8.29 o
  -2   8   1      913.98      955.34     12.08 o
  -1   8   1      839.73      807.05     13.88 o
   0   8   1      142.75      144.30      4.58 o
   1   8   1       45.95       44.06      4.27 o
   2   8   1      378.61      362.41      5.09 o
   3   8   1     2130.77     2191.20     20.48 o
   4   8   1       15.95       10.71      4.43 o
   5   8   1        0.02        1.49      3.19 o
  -5   9   1       28.08       21.12      4.95 o
  -4   9   1      379.05      375.04      9.27 o
  -3   9   1       87.25       90.64      4.21 o
  -2   9   1      576.71      602.40      7.29 o
  -1   9   1      581.30      645.29     12.35 o
   0   9   1      480.60      542.56     10.66 o
   1   9   1      474.61      490.97     12.47 o
   2   9   1       26.40       28.15      2.16 o
   3   9   1        3.03        2.90      2.09 o
   4   9   1      787.81      765.97     19.53 o
   5   9   1       15.03        9.73      2.41 o
  -5  10   1       53.59       55.80      3.97 o
  -4  10   1       33.34       33.69      4.41 o
  -3  10   1      116.70      121.77      5.40 o
  -2  10   1      310.75      303.50      6.82 o
  -1  10   1      248.06      234.66      7.29 o
   0  10   1      150.92      159.79      4.18 o
   1  10   1       22.89       28.31      2.37 o
   2  10   1      354.34      370.45      6.84 o
   3  10   1      136.79      136.48      5.26 o
   4  10   1       41.48       48.28      6.45 o
   5  10   1       22.21       21.65      3.50 o
  -5  11   1        7.60        8.55      2.23 o
  -4  11   1      112.24      113.98      5.87 o
  -3  11   1      929.14      939.24     13.09 o
  -2  11   1      464.93      468.31      9.76 o
  -1  11   1        7.93        6.35      1.93 o
   0  11   1        3.11        6.40      1.64 o
   1  11   1      106.70      109.79      4.40 o
   2  11   1        3.79        2.85      1.94 o
   3  11   1        0.30        2.52      2.63 o
   4  11   1        6.45       23.09     11.40 o
  -4  12   1       58.78       56.26      3.79 o
  -3  12   1       30.19       25.59      3.40 o
  -2  12   1      267.21      276.33      7.01 o
  -1  12   1       79.61       83.42      3.92 o
   0  12   1       46.09       60.40      3.31 o
   1  12   1       33.90       37.13      2.59 o
   2  12   1       55.54       58.91      3.82 o
   3  12   1      144.71      146.35      5.32 o
   4  12   1      124.85      126.25      8.19 o
  -4  13   1        1.30       -0.66      2.31 o
  -3  13   1       34.29       34.52      2.94 o
  -2  13   1      359.56      358.14      7.76 o
  -1  13   1      136.62      143.05      4.92 o
   0  13   1      175.68      174.63      5.96 o
   1  13   1       10.83       15.85      3.05 o
   2  13   1       43.34       42.50      3.30 o
   3  13   1       10.24       12.72      2.74 o
   4  13   1       63.88       56.16      4.41 o
  -4  14   1       12.88        5.74      3.45 o
  -3  14   1       84.46       85.93      3.88 o
  -2  14   1      575.32      580.54     10.86 o
  -1  14   1      108.95      114.15      4.63 o
   0  14   1        1.75        0.60      2.63 o
   1  14   1       47.90       50.88      4.50 o
   2  14   1       11.90       14.34      2.75 o
   3  14   1        1.00       -0.76      1.50 o
   4  14   1        0.03        0.67      1.98 o
  -3  15   1      105.26      105.49      4.28 o
  -2  15   1       38.16       33.61      3.23 o
  -1  15   1      110.12      109.89      5.62 o
   0  15   1      116.45      113.19      5.41 o
   1  15   1       13.96       10.19      3.41 o
   2  15   1       30.04       30.65      3.12 o
   3  15   1        0.08        2.80      1.42 o
  -3  16   1      194.80      184.20      4.63 o
  -2  16   1       44.42       48.38      5.57 o
  -1  16   1       25.25       25.54      2.97 o
   0  16   1       28.45       27.48      3.62 o
   1  16   1       69.09       65.25      6.69 o
   2  16   1       40.15       40.67      3.82 o
   3  16   1      220.78      207.94      5.70 o
  -2  17   1      459.55      457.21     11.45 o
  -1  17   1      156.29      146.12      5.06 o
   0  17   1       11.57        8.15      1.90 o
   1  17   1       21.38       22.06      2.97 o
   2  17   1      119.87       95.93      4.66 o
  -2  18   1        5.06        5.29      3.38 o
  -1  18   1        2.28       11.94      4.34 o
   0  18   1       19.07       19.82      2.34 o
   1  18   1      284.54      275.87      8.99 o
   2  18   1       11.41       10.76      2.02 o
  -1  19   1        1.03       -2.26      2.87 o
   0  19   1       59.96       46.85      2.93 o
   1  19   1       44.94       40.87      2.96 o
  -6   0   2       37.99       42.98      4.02 o
  -5   0   2       87.55       79.38      5.59 o
  -4   0   2       82.76       81.70      4.84 o
  -3   0   2      598.14      633.17     11.55 o
  -2   0   2       21.85       19.52      5.49 o
  -1   0   2     2894.85     2697.39     23.92 o
   0   0   2     2030.72     1745.60     12.81 o
   1   0   2     5061.13     5168.53     31.88 o
   2   0   2     3507.33     3473.43     43.01 o
   3   0   2     1577.13     1449.07     22.34 o
   4   0   2        5.85        2.86      2.95 o
   5   0   2       69.36       71.12      5.00 o
  -6   1   2      171.10      191.76      4.92 o
  -5   1   2        8.55        5.37      1.36 o
  -4   1   2        1.71        0.17      1.89 o
  -3   1   2       22.90       19.94      2.24 o
  -2   1   2        1.41        2.26      3.19 o
  -1   1   2     1321.63     1183.02     11.22 o
   0   1   2      295.23      282.50      3.68 o
   1   1   2     4675.09     4449.77     33.65 o
   2   1   2      910.41      893.88     15.62 o
   3   1   2        7.43       12.95      2.28 o
   4   1   2      125.90      130.81      4.60 o
   5   1   2       66.87       67.76      3.18 o
  -6   2   2       21.53       19.90      2.22 o
  -5   2   2        0.09       -0.26      1.71 o
  -4   2   2        8.35        7.12      1.65 o
  -3   2   2       64.24       61.03      2.68 o
  -2   2   2      285.29      316.18      8.76 o
  -1   2   2     3824.14     3730.38     37.73 o
   0   2   2     1355.50     1238.83      6.74 o
   1   2   2    11832.25    10761.97    161.39 o
   2   2   2      176.13      162.36      7.47 o
   3   2   2      443.48      448.29      7.08 o
   4   2   2        0.55       -1.25      1.90 o
   5   2   2       44.10       41.61      3.23 o
  -6   3   2        0.04       -1.25      2.36 o
  -5   3   2       93.65       92.90      3.92 o
  -4   3   2        5.56        5.07      1.83 o
  -3   3   2      853.74      906.69      8.99 o
  -2   3   2      665.30      716.83     12.30 o
  -1   3   2      617.05      554.70      8.47 o
   0   3   2     8652.01     7659.21     93.39 o
   1   3   2     1579.88     1488.35     16.26 o
   2   3   2      664.82      673.39     21.03 o
   3   3   2      136.92      138.36      4.20 o
   4   3   2       46.97       45.03      3.85 o
   5   3   2       50.41       54.92      3.58 o
  -5   4   2       28.42       27.74      2.53 o
  -4   4   2       49.96       51.38      3.29 o
  -3   4   2        0.47        0.65      1.11 o
  -2   4   2      110.05      100.96      6.05 o
  -1   4   2      404.54      409.64     12.98 o
   0   4   2     3305.65     3167.67     18.60 o
   1   4   2      867.16      880.42      7.31 o
   2   4   2       72.82       68.97      4.50 o
   3   4   2       19.74       17.02      1.94 o
   4   4   2      116.05      122.83      5.57 o
   5   4   2        1.21        6.27      2.49 o
  -5   5   2      306.96      312.07      7.11 o
  -4   5   2        0.33       -0.51      1.96 o
  -3   5   2      553.21      599.84      6.28 o
  -2   5   2      329.46      334.54      9.13 o
  -1   5   2      175.17      164.53      5.20 o
   0   5   2      155.54      198.86      3.44 o
   1   5   2       38.99       33.66      1.32 o
   2   5   2      766.46      782.53     21.57 o
   3   5   2      177.59      188.53      4.60 o
   4   5   2        0.03        2.92      2.44 o
   5   5   2       84.56      100.98      5.89 o
  -5   6   2      185.96      199.05      6.80 o
  -4   6   2       51.69       56.65      3.47 o
  -3   6   2       83.79       96.91      2.90 o
  -2   6   2      643.40      722.35     13.06 o
  -1   6   2      834.46      789.03      8.97 o
   0   6   2     2153.87     2124.79     13.72 o
   1   6   2     1239.44     1290.66     14.03 o
   2   6   2       21.22       20.48      2.87 o
   3   6   2        7.73        6.32      2.01 o
   4   6   2       77.59       74.47      5.12 o
   5   6   2        0.20       -1.83      2.09 o
  -5   7   2       18.29       19.47      3.15 o
  -4   7   2       55.98       57.31      3.75 o
  -3   7   2       36.70       41.56      2.38 o
  -2   7   2     1030.32     1116.05     11.60 o
  -1   7   2      115.18      106.43      3.82 o
   0   7   2      383.71      389.95      9.05 o
   1   7   2       31.13       25.14      2.96 o
   2   7   2      137.77      164.97      4.08 o
   3   7   2       17.37       18.13      2.88 o
   4   7   2      117.90      125.44      6.34 o
   5   7   2       16.36       17.82      3.04 o
  -5   8   2       57.39       49.44      3.99 o
  -4   8   2       15.65       15.31      3.43 o
  -3   8   2       14.96       13.45      2.71 o
  -2   8   2      568.43      552.71      6.66 o
  -1   8   2        0.00       -1.24      1.72 o
   0   8   2      112.85      126.72      4.44 o
   1   8   2       54.49       42.07      3.63 o
   2   8   2       19.71       15.34      1.40 o
   3   8   2      365.35      347.32      8.21 o
   4   8   2       88.26       89.09      5.53 o
   5   8   2       91.04       99.09      5.42 o
  -5   9   2        0.26        2.13      3.31 o
  -4   9   2      117.88      123.34      6.62 o
  -3   9   2       98.15       98.68      4.51 o
  -2   9   2       41.02       41.16      2.62 o
  -1   9   2      132.30      139.30      3.24 o
   0   9   2     1221.87     1275.26     12.01 o
   1   9   2      466.66      526.45      7.75 o
   2   9   2       98.29       99.88      3.60 o
   3   9   2       25.66       23.95      2.90 o
   4   9   2       48.86       44.57      8.00 o
   5   9   2        0.71       -1.49      2.81 o
  -5  10   2        0.99        1.31      2.43 o
  -4  10   2      146.60      146.67      7.03 o
  -3  10   2       28.25       31.78      3.86 o
  -2  10   2       34.18       29.10      2.13 o
  -1  10   2       73.81       75.23      2.93 o
   0  10   2      262.45      281.89      4.24 o
   1  10   2      507.26      520.77      7.46 o
   2  10   2       10.61        9.30      2.01 o
   3  10   2      983.72      972.86     18.48 o
   4  10   2      270.80      254.73     11.79 o
   5  10   2        1.88        1.65      8.08 o
  -5  11   2       17.53       20.20      4.11 o
  -4  11   2       16.73       19.00      2.91 o
  -3  11   2      378.05      383.21      9.42 o
  -2  11   2      150.78      145.91      4.42 o
  -1  11   2       10.76        8.10      1.77 o
   0  11   2        6.68       12.54      1.81 o
   1  11   2       21.48       26.67      2.55 o
   2  11   2      119.47      115.41      3.83 o
   3  11   2       68.81       64.31      4.90 o
   4  11   2      154.86      163.00      8.65 o
  -4  12   2      191.93      178.68      6.44 o
  -3  12   2      175.28      164.86      5.81 o
  -2  12   2       70.88       66.87      3.34 o
  -1  12   2        0.00        0.12      2.13 o
   0  12   2      135.71      129.93      4.14 o
   1  12   2      566.40      555.54     10.68 o
   2  12   2       27.50       28.06      3.03 o
   3  12   2      297.05      285.17      7.88 o
   4  12   2       11.89       15.12      3.77 o
  -4  13   2        8.12        9.59      2.26 o
  -3  13   2      204.35      209.79      6.08 o
  -2  13   2        8.05        9.83      2.03 o
  -1  13   2       39.26       45.30      3.21 o
   0  13   2        0.03       -0.01      1.22 o
   1  13   2        9.11       12.13      3.23 o
   2  13   2      148.54      153.16      5.61 o
   3  13   2        0.03        2.39      2.39 o
   4  13   2       52.98       40.05      4.75 o
  -4  14   2       17.14       21.61      2.51 o
  -3  14   2        0.24        0.96      2.46 o
  -2  14   2      884.89      922.31     10.57 o
  -1  14   2      372.47      375.01      7.45 o
   0  14   2      151.45      152.03      5.83 o
   1  14   2       80.09       95.68      7.55 o
   2  14   2       67.47       66.48      4.34 o
   3  14   2       69.33       63.92      5.37 o
   4  14   2        3.11        3.38      2.75 o
  -3  15   2       49.69       44.50      3.92 o
  -2  15   2      129.98      132.26      4.96 o
  -1  15   2      133.98      123.67      4.74 o
   0  15   2       36.19       36.24      3.87 o
   1  15   2      109.15       96.58      7.61 o
   2  15   2      135.18      111.66      5.03 o
   3  15   2        0.64       -1.46      2.68 o
  -3  16   2        0.21        2.98      1.00 o
  -2  16   2        2.42        5.72      2.10 o
  -1  16   2      323.50      332.06      7.10 o
   0  16   2      326.33      355.75      9.95 o
   1  16   2      223.97      233.69     11.09 o
   2  16   2       78.82       65.30      3.87 o
   3  16   2        1.53        0.01      0.88 o
  -2  17   2       20.64       26.98      4.38 o
  -1  17   2       29.26       27.78      2.73 o
   0  17   2        3.13        3.45      1.81 o
   1  17   2        0.16        4.31      2.82 o
   2  17   2       12.00       21.41      4.49 o
  -2  18   2       32.67       23.10      3.02 o
  -1  18   2        1.08        3.12      1.92 o
   0  18   2        0.13        0.88      2.01 o
   1  18   2        1.76       -0.49      2.23 o
   2  18   2        5.68        8.09      2.81 o
   0  19   2       78.29       66.84      3.46 o
  -6   1   3        2.10        1.40      1.41 o
  -5   1   3       38.24       34.37      3.00 o
  -4   1   3      114.95      114.32      4.08 o
  -3   1   3      383.15      359.40      5.71 o
  -2   1   3      293.10      299.14      8.59 o
  -1   1   3     3536.31     3400.92     18.27 o
   0   1   3      467.91      370.96      4.43 o
   1   1   3     3060.69     2805.03     19.60 o
   2   1   3        0.29       -0.66      3.56 o
   3   1   3      195.58      173.22      5.36 o
   4   1   3        2.91       -3.37      3.37 o
   5   1   3        4.85        8.36      1.75 o
  -6   2   3       81.07       82.55      8.54 o
  -5   2   3      132.00      122.34      4.91 o
  -4   2   3        9.04        4.23      1.62 o
  -3   2   3       49.18       54.94      2.92 o
  -2   2   3      269.18      289.82     10.31 o
  -1   2   3      372.82      402.37      7.58 o
   0   2   3      346.37      331.12      4.13 o
   1   2   3     9583.35     9201.26     37.88 o
   2   2   3        2.99        2.15      3.51 o
   3   2   3       78.01       71.57      3.57 o
   4   2   3      332.86      341.77      6.63 o
   5   2   3        1.54        3.26      1.27 o
  -5   3   3      123.46      129.33      4.76 o
  -4   3   3      531.55      551.61      7.24 o
  -3   3   3      409.43      434.54      6.06 o
  -2   3   3        0.05        1.82      2.19 o
  -1   3   3     1331.21     1244.56     13.31 o
   0   3   3     2037.75     1928.07     12.84 o
   1   3   3     3238.63     3047.03     42.76 o
   2   3   3        3.68        3.76      2.88 o
   3   3   3      118.13      105.13      4.04 o
   4   3   3       15.36       19.58      2.62 o
   5   3   3        6.95       14.61      2.62 o
  -5   4   3       76.40       81.88      4.57 o
  -4   4   3       41.07       49.85      2.87 o
  -3   4   3        0.01        0.02      1.28 o
  -2   4   3       13.61       22.69      2.78 o
  -1   4   3     2727.88     2688.89     25.70 o
   0   4   3      285.36      336.37      7.00 o
   1   4   3      140.50      147.08      5.19 o
   2   4   3       10.87        9.83      3.15 o
   3   4   3       16.75       13.54      2.33 o
   4   4   3      279.34      283.82      8.26 o
   5   4   3        6.25        6.46      2.92 o
  -5   5   3       56.47       56.72      4.21 o
  -4   5   3      669.65      691.19      9.19 o
  -3   5   3       18.35       24.92      1.91 o
  -2   5   3     3020.17     3281.88     28.20 o
  -1   5   3       11.17        5.68      2.58 o
   0   5   3       17.65       27.71      6.55 o
   1   5   3      584.92      550.96      9.64 o
   2   5   3        2.84        4.33      1.96 o
   3   5   3       16.78       13.29      2.29 o
   4   5   3       36.20       33.26      3.67 o
   5   5   3        4.49       10.33      3.40 o
  -5   6   3       50.41       46.70      3.60 o
  -4   6   3      173.64      183.25      5.44 o
  -3   6   3      162.19      151.85      3.57 o
  -2   6   3       14.19        8.22      1.94 o
  -1   6   3      120.26      118.67      4.21 o
   0   6   3       16.36       14.37      2.22 o
   1   6   3      557.11      573.72     10.09 o
   2   6   3      454.66      473.99      6.29 o
   3   6   3       46.11       48.62      3.24 o
   4   6   3      463.93      476.69      9.61 o
   5   6   3        7.12        5.73      3.15 o
  -5   7   3      191.52      208.29      6.52 o
  -4   7   3       69.77       65.01      4.00 o
  -3   7   3       43.52       40.06      2.62 o
  -2   7   3      127.12      122.75      2.74 o
  -1   7   3       15.99       28.43      4.15 o
   0   7   3      777.90      738.16     12.29 o
   1   7   3      255.37      271.08      7.89 o
   2   7   3      450.89      483.55      5.71 o
   3   7   3        4.97        2.27      2.34 o
   4   7   3      413.26      414.40     10.23 o
   5   7   3      269.27      269.43      9.11 o
  -5   8   3       68.71       73.44      5.51 o
  -4   8   3       54.69       51.27      4.82 o
  -3   8   3      194.84      201.01      4.46 o
  -2   8   3     1216.95     1240.85     11.15 o
  -1   8   3       72.78       64.73      3.17 o
   0   8   3       79.98       82.02      6.90 o
   1   8   3     1142.53     1127.62     10.09 o
   2   8   3       50.36       50.04      2.36 o
   3   8   3        7.32        9.50      2.61 o
   4   8   3        1.22        3.59      3.07 o
   5   8   3      171.80      175.05      6.33 o
  -5   9   3       95.24       82.20      5.08 o
  -4   9   3       16.85       16.30      3.86 o
  -3   9   3       79.01       76.19      3.62 o
  -2   9   3       27.79       31.22      1.97 o
  -1   9   3      152.81      164.39      3.92 o
   0   9   3       95.82       87.80      2.95 o
   1   9   3       59.87       64.29      2.57 o
   2   9   3       50.53       49.18      2.48 o
   3   9   3      147.52      149.35      6.91 o
   4   9   3        3.04        2.67      3.16 o
   5   9   3      120.45      116.32      7.09 o
  -5  10   3        1.64        4.60      1.59 o
  -4  10   3      232.71      234.93      7.41 o
  -3  10   3        8.52        9.72      2.84 o
  -2  10   3      152.85      142.31      3.79 o
  -1  10   3        3.50        3.81      1.25 o
   0  10   3       77.17       75.19      2.55 o
   1  10   3      160.16      163.95      4.39 o
   2  10   3       31.20       32.39      2.10 o
   3  10   3       34.05       34.35      3.86 o
   4  10   3      131.08      112.63      7.78 o
  -4  11   3       10.38        6.64      2.40 o
  -3  11   3        7.88        9.31      2.77 o
  -2  11   3      735.65      768.77     11.22 o
  -1  11   3        2.22        2.16      1.77 o
   0  11   3      506.85      564.24      7.12 o
   1  11   3        1.47        4.41      1.68 o
   2  11   3      146.17      143.65      4.39 o
   3  11   3       60.44       48.15      5.42 o
   4  11   3       18.69       18.73      4.58 o
  -4  12   3       15.83       15.19      2.74 o
  -3  12   3      306.39      314.68      7.52 o
  -2  12   3      174.74      185.97      5.21 o
  -1  12   3      437.29      446.63      8.53 o
   0  12   3        0.03       -0.53      1.67 o
   1  12   3       77.53       78.55      4.13 o
   2  12   3       89.05       81.92      3.97 o
   3  12   3       61.26       54.99      3.86 o
   4  12   3       38.10       43.62      4.81 o
  -4  13   3       14.20       13.97      2.55 o
  -3  13   3      215.22      244.04      7.03 o
  -2  13   3     1196.58     1235.01     15.90 o
  -1  13   3      109.76      103.46      3.99 o
   0  13   3       48.19       43.79      3.37 o
   1  13   3      410.19      427.87     11.07 o
   2  13   3        2.44        2.98      2.31 o
   3  13   3        4.68        3.45      2.04 o
   4  13   3       26.22       29.79      3.36 o
  -4  14   3      106.66       95.92      5.57 o
  -3  14   3       62.13       62.18      4.12 o
  -2  14   3      108.36      112.17      4.13 o
  -1  14   3        3.30        2.02      2.17 o
   0  14   3        0.19       -0.60      1.64 o
   1  14   3      200.88      193.06      8.00 o
   2  14   3        0.28       -1.50      1.66 o
   3  14   3       99.61       94.59      5.14 o
  -3  15   3      318.29      312.19      5.99 o
  -2  15   3      227.42      234.80      5.38 o
  -1  15   3      117.66      122.13      4.73 o
   0  15   3      132.53      136.73      6.22 o
   1  15   3      373.62      370.89     12.98 o
   2  15   3       65.21       53.45      3.64 o
   3  15   3        0.26        0.41      2.12 o
  -3  16   3        9.72       13.84      3.01 o
  -2  16   3      224.12      218.21      6.03 o
  -1  16   3        3.66        2.92      1.93 o
   0  16   3        8.20        3.29      5.60 o
   1  16   3        3.15        2.20      3.12 o
   2  16   3        7.68        5.13      2.40 o
   3  16   3        0.55        0.62      3.66 o
  -2  17   3       78.24       71.02      4.24 o
  -1  17   3       11.45       10.18      2.23 o
   0  17   3       33.86       36.90      4.03 o
   1  17   3       17.52       15.18      2.49 o
   2  17   3        1.01        3.02      2.15 o
  -2  18   3        8.62        8.09      2.82 o
  -1  18   3        0.65        2.17      1.47 o
   0  18   3       15.72       15.03      2.82 o
   1  18   3        8.38        5.03      1.55 o
  -5   0   4      170.76      157.95      8.21 o
  -4   0   4      184.81      168.94      9.53 o
  -3   0   4      210.20      228.81     12.07 o
  -2   0   4       62.34       51.68      6.18 o
  -1   0   4    10713.59     9689.59     49.77 o
   0   0   4       38.52       41.48      2.47 o
   1   0   4     3478.22     3284.95     30.50 o
   2   0   4      407.25      386.43     16.91 o
   3   0   4      417.20      390.96     15.59 o
   4   0   4        0.33        6.49      6.23 o
   5   0   4       32.82       24.78      8.91 o
  -5   1   4       22.00       19.92      2.64 o
  -4   1   4       15.62       14.84      2.51 o
  -3   1   4        2.84        2.03      1.92 o
  -2   1   4      231.58      218.37      6.10 o
  -1   1   4       86.51       90.68     15.22 o
   0   1   4       38.17       35.07      1.63 o
   1   1   4      513.19      511.99      8.81 o
   2   1   4      532.06      486.99     13.26 o
   3   1   4       10.04        7.57      1.76 o
   4   1   4        0.08        2.98      3.09 o
   5   1   4       36.91       35.95      3.13 o
  -5   2   4      338.27      332.03      6.74 o
  -4   2   4       19.58       23.79      2.14 o
  -3   2   4      325.05      308.30      5.19 o
  -2   2   4      219.01      257.16      6.47 o
  -1   2   4     4939.00     4631.34     24.08 o
   0   2   4      687.12      702.48      6.42 o
   1   2   4      532.90      530.81     11.49 o
   2   2   4      323.89      321.73     10.91 o
   3   2   4       83.53       70.09      4.00 o
   4   2   4      805.07      811.96     11.93 o
   5   2   4        0.15        1.58      1.62 o
  -5   3   4      646.03      656.63     12.63 o
  -4   3   4      390.71      399.09      6.33 o
  -3   3   4        5.57        4.42      1.27 o
  -2   3   4     1003.54     1016.33     15.92 o
  -1   3   4      888.79      881.84     14.54 o
   0   3   4       38.86       33.35      1.31 o
   1   3   4      413.34      403.65      9.73 o
   2   3   4      316.78      337.74      9.12 o
   3   3   4       48.63       57.41      3.43 o
   4   3   4       45.41       38.11      4.23 o
   5   3   4        7.98       11.59      2.85 o
  -5   4   4      101.61      101.92      4.95 o
  -4   4   4      407.53      406.60      7.27 o
  -3   4   4       70.00       71.69      2.77 o
  -2   4   4      225.93      228.89     12.01 o
  -1   4   4       79.38       90.99      3.91 o
   0   4   4       54.73       53.05      4.00 o
   1   4   4     3085.59     2859.26     27.32 o
   2   4   4     7279.72     7294.11     25.56 o
   3   4   4      315.26      295.64      6.63 o
   4   4   4        0.69        2.74      2.38 o
   5   4   4      335.38      361.33      9.67 o
  -5   5   4      369.96      358.57      7.82 o
  -4   5   4        0.31        2.20      1.97 o
  -3   5   4      206.78      223.10      4.44 o
  -2   5   4      146.21      176.92      4.15 o
  -1   5   4     1497.75     1508.76     16.99 o
   0   5   4      135.06      118.15      5.39 o
   1   5   4     1653.65     1634.71     18.23 o
   2   5   4       30.66       29.80      2.02 o
   3   5   4       76.39       74.98      3.85 o
   4   5   4      359.80      366.91      8.54 o
   5   5   4       90.32       93.30      5.43 o
  -5   6   4       61.12       53.40      5.24 o
  -4   6   4      273.02      284.07      6.94 o
  -3   6   4        6.06        7.17      1.88 o
  -2   6   4      560.99      634.75      6.21 o
  -1   6   4       45.53       64.74      5.02 o
   0   6   4       48.31       52.34      4.25 o
   1   6   4      587.11      563.68     10.65 o
   2   6   4      166.33      160.82      4.44 o
   3   6   4      136.69      132.00      4.97 o
   4   6   4      332.22      353.49      8.39 o
   5   6   4        0.03        0.10      2.75 o
  -5   7   4       42.97       40.65      3.89 o
  -4   7   4       55.18       59.13      4.40 o
  -3   7   4      121.97      132.83      4.10 o
  -2   7   4        0.31        2.08      1.30 o
  -1   7   4      143.57      158.88      6.68 o
   0   7   4      407.55      412.77     10.08 o
   1   7   4      162.21      158.22      4.27 o
   2   7   4       64.05       73.17      3.00 o
   3   7   4      515.03      511.32      8.95 o
   4   7   4       43.07       37.31      3.62 o
   5   7   4      176.58      174.37      7.96 o
  -5   8   4       35.56       33.47      5.34 o
  -4   8   4       23.53       22.19      3.65 o
  -3   8   4       79.12       76.96      3.30 o
  -2   8   4       24.07       23.08      2.22 o
  -1   8   4       50.48       57.81      2.91 o
   0   8   4        2.45        2.37      1.50 o
   1   8   4      787.65      802.37      7.73 o
   2   8   4       11.41        9.36      1.57 o
   3   8   4        6.47        7.00      2.43 o
   4   8   4       43.78       47.38      4.22 o
   5   8   4       11.59       21.02      8.33 o
  -5   9   4       18.38       19.96      8.93 o
  -4   9   4       92.04       90.10      5.63 o
  -3   9   4      164.86      161.75      5.46 o
  -2   9   4        0.83       -0.35      1.56 o
  -1   9   4       29.52       23.50      1.82 o
   0   9   4      138.91      165.07      4.23 o
   1   9   4      143.33      130.96      3.32 o
   2   9   4       21.97       21.13      2.01 o
   3   9   4       71.19       75.38      4.41 o
   4   9   4       18.84       15.15      3.54 o
  -5  10   4        6.71        5.29      1.73 o
  -4  10   4        1.36        0.50      2.74 o
  -3  10   4        5.79        6.13      2.41 o
  -2  10   4       34.81       34.25      2.81 o
  -1  10   4      240.18      231.83      5.09 o
   0  10   4      400.88      405.28      6.69 o
   1  10   4      137.41      148.13      3.93 o
   2  10   4      121.59      122.89      3.84 o
   3  10   4        5.06        9.38      2.52 o
   4  10   4       14.07        5.96      5.09 o
  -4  11   4       36.35       34.25      3.62 o
  -3  11   4       41.36       38.98      3.84 o
  -2  11   4        0.69       -0.24      1.91 o
  -1  11   4      106.88      113.24      3.97 o
   0  11   4      146.24      139.69      3.74 o
   1  11   4       27.27       32.11      2.49 o
   2  11   4        7.74        6.77      1.70 o
   3  11   4        8.58        2.89      2.92 o
   4  11   4       23.16       22.97      4.65 o
  -4  12   4       54.07       49.75      3.25 o
  -3  12   4      307.40      321.96      8.40 o
  -2  12   4      153.84      146.47      5.37 o
  -1  12   4       25.23       25.84      2.55 o
   0  12   4        0.22       -1.56      1.56 o
   1  12   4        1.06        2.10      2.24 o
   2  12   4      114.44       97.33      4.17 o
   3  12   4        2.21       -3.39      3.39 o
   4  12   4        9.31       11.04      3.15 o
  -4  13   4       54.82       52.19      3.56 o
  -3  13   4        7.16        3.51      3.48 o
  -2  13   4      317.00      318.90      7.29 o
  -1  13   4      420.74      439.91      8.42 o
   0  13   4       22.57       19.87      3.42 o
   1  13   4       70.97       75.90      4.68 o
   2  13   4       40.37       33.73      3.62 o
   3  13   4        0.04       -2.67      2.67 o
   4  13   4        0.46       -1.51      1.92 o
  -4  14   4        4.71        3.86      1.92 o
  -3  14   4       23.62       25.56      2.70 o
  -2  14   4       39.82       37.86      2.46 o
  -1  14   4      492.00      516.27     14.00 o
   0  14   4        8.10        9.97      3.88 o
   1  14   4       11.09       11.49      2.47 o
   2  14   4       10.57        8.33      4.13 o
   3  14   4       26.43       30.27      4.22 o
  -3  15   4       10.18        6.09      1.85 o
  -2  15   4       15.56       20.50      3.04 o
  -1  15   4       53.74       51.25      3.35 o
   0  15   4        8.23        6.12      3.13 o
   1  15   4        0.04        0.67      1.83 o
   2  15   4       12.78        5.97      2.51 o
   3  15   4        1.11        5.16      2.15 o
  -3  16   4      100.62       89.61      5.35 o
  -2  16   4       27.63       26.53      2.66 o
  -1  16   4       52.33       53.68      3.40 o
   0  16   4       70.68       66.53      4.59 o
   1  16   4       75.20       74.05      5.35 o
   2  16   4       14.84        8.11      2.24 o
  -2  17   4       17.07       16.65      2.47 o
  -1  17   4        0.73        4.07      2.10 o
   0  17   4       22.42       23.51      3.12 o
   1  17   4        0.49       -1.17      1.55 o
   2  17   4       67.92       70.66      4.58 o
  -1  18   4       51.13       45.29      3.26 o
   0  18   4       15.52       17.38      2.50 o
   1  18   4       19.94       19.15      5.68 o
  -5   1   5       63.51       57.56      3.67 o
  -4   1   5     1582.59     1571.89     25.82 o
  -3   1   5       45.45       42.96      2.32 o
  -2   1   5     1368.55     1322.80     36.50 o
  -1   1   5      224.51      186.53      5.82 o
   0   1   5      624.67      630.66      5.92 o
   1   1   5        0.21        3.06      2.86 o
   2   1   5      585.43      555.58      9.17 o
   3   1   5       46.11       40.71      3.19 o
   4   1   5        0.01       -2.47      2.47 o
   5   1   5        2.04        1.57      2.59 o
  -5   2   5       93.19       94.31      3.84 o
  -4   2   5       11.22       13.63      2.19 o
  -3   2   5       22.88       23.27      1.82 o
  -2   2   5       21.17       13.36      2.73 o
  -1   2   5      113.46      114.89     12.17 o
   0   2   5        2.51        2.02      1.20 o
   1   2   5      663.17      690.52     24.78 o
   2   2   5      202.30      212.76      5.39 o
   3   2   5      310.03      303.05      8.64 o
   4   2   5      440.91      432.64     10.21 o
   5   2   5        0.02        1.56      2.68 o
  -5   3   5       99.00       91.88      3.69 o
  -4   3   5        0.26        2.10      2.12 o
  -3   3   5       10.59       12.48      1.77 o
  -2   3   5     1402.67     1567.86     14.21 o
  -1   3   5      760.59      792.70     33.29 o
   0   3   5     1993.41     1957.33     12.73 o
   1   3   5       35.97       35.53      4.48 o
   2   3   5      209.63      224.46      4.75 o
   3   3   5       32.92       33.76      2.80 o
   4   3   5      140.01      159.72      7.72 o
   5   3   5       20.56       19.87      2.98 o
  -5   4   5        4.45        2.31      2.42 o
  -4   4   5       84.76       95.35      4.10 o
  -3   4   5       54.90       57.85      2.84 o
  -2   4   5       14.75        9.84      1.64 o
  -1   4   5      736.29      871.70     11.08 o
   0   4   5      368.75      376.95      8.96 o
   1   4   5      289.06      288.16      9.25 o
   2   4   5      882.04      830.53      9.51 o
   3   4   5        2.43        2.43      1.87 o
   4   4   5      102.82       84.36      6.36 o
   5   4   5      136.53      150.40      6.25 o
  -5   5   5       16.55       18.83      2.00 o
  -4   5   5       70.59       81.16      3.52 o
  -3   5   5       50.11       50.13      2.54 o
  -2   5   5      160.05      182.05      4.25 o
  -1   5   5       55.89       39.33      4.03 o
   0   5   5      211.59      180.12      6.82 o
   1   5   5     3673.33     3527.21     60.50 o
   2   5   5      233.30      232.02      4.57 o
   3   5   5      405.45      405.74      8.22 o
   4   5   5      130.60      132.12      5.39 o
   5   5   5      115.36      130.37      6.75 o
  -5   6   5       16.68        7.39      1.90 o
  -4   6   5       56.05       56.05      3.62 o
  -3   6   5       16.94       22.07      2.28 o
  -2   6   5       17.64       15.39      1.76 o
  -1   6   5      165.82      197.25      6.11 o
   0   6   5     1347.23     1290.79     17.84 o
   1   6   5      247.17      257.24      5.00 o
   2   6   5        2.31        2.87      1.33 o
   3   6   5       41.70       37.56      3.49 o
   4   6   5       50.14       43.24      3.53 o
   5   6   5        0.37       -1.93      1.93 o
  -5   7   5        3.37        9.27      4.10 o
  -4   7   5       47.99       44.73      3.41 o
  -3   7   5       90.22       80.90      4.17 o
  -2   7   5       83.09       73.75      2.70 o
  -1   7   5      673.84      706.98      7.74 o
   0   7   5      143.15      154.35      4.28 o
   1   7   5      205.37      200.60      3.58 o
   2   7   5        0.29        0.01      1.34 o
   3   7   5        0.40       -2.43      2.43 o
   4   7   5       24.43       23.69      3.52 o
   5   7   5       51.49       43.89      6.78 o
  -5   8   5       56.43       46.81      5.10 o
  -4   8   5       36.72       33.66      3.51 o
  -3   8   5        1.13        0.99      2.28 o
  -2   8   5       73.84       57.79      2.71 o
  -1   8   5       29.67       21.52      1.81 o
   0   8   5      282.16      289.06      4.99 o
   1   8   5       64.21       60.52      2.46 o
   2   8   5      352.45      357.15      6.00 o
   3   8   5       11.74       10.09      3.06 o
   4   8   5        8.43        5.26      2.16 o
  -5   9   5        5.63       13.44      3.34 o
  -4   9   5      269.94      276.62      7.44 o
  -3   9   5      187.31      187.08      7.65 o
  -2   9   5       21.02       19.17      2.19 o
  -1   9   5        0.21        1.24      0.88 o
   0   9   5       55.48       50.50      2.97 o
   1   9   5      126.26      131.34      3.55 o
   2   9   5      121.43      113.39      4.06 o
   3   9   5        8.58       11.35      3.19 o
   4   9   5       15.91       16.55      2.87 o
  -4  10   5       23.64       24.91      3.04 o
  -3  10   5        0.88        2.79      2.45 o
  -2  10   5      274.17      284.24      6.24 o
  -1  10   5      232.26      246.29      4.18 o
   0  10   5       78.51       83.79      3.50 o
   1  10   5        8.88        8.66      1.35 o
   2  10   5       36.02       36.19      2.88 o
   3  10   5       13.49       15.99      2.80 o
   4  10   5       24.12       23.81      3.54 o
  -4  11   5        0.02       -0.96      2.79 o
  -3  11   5      105.59      111.05      4.82 o
  -2  11   5      488.00      511.24      9.17 o
  -1  11   5      698.41      713.94      7.66 o
   0  11   5        6.01        3.88      1.87 o
   1  11   5       82.40       75.56      3.93 o
   2  11   5      162.14      175.90      5.14 o
   3  11   5        8.83       10.07      2.60 o
   4  11   5       39.56       44.82      4.87 o
  -4  12   5       41.91       37.91      3.51 o
  -3  12   5      433.50      453.87      9.90 o
  -2  12   5        9.64       10.10      2.51 o
  -1  12   5     1806.50     1957.54     15.93 o
   0  12   5      150.97      155.81      5.71 o
   1  12   5       29.61       22.88      3.46 o
   2  12   5      465.84      450.10      9.02 o
   3  12   5      121.70      108.23      5.30 o
   4  12   5      117.15      123.39      5.99 o
  -4  13   5       40.70       47.98      2.75 o
  -3  13   5       12.30       13.08      1.86 o
  -2  13   5      206.95      210.57      5.17 o
  -1  13   5       45.63       47.55      3.40 o
   0  13   5      728.23      740.98     12.57 o
   1  13   5      226.77      247.75      7.56 o
   2  13   5       16.82       19.91      2.34 o
   3  13   5       99.77       84.11      7.92 o
  -3  14   5       24.52       23.91      2.67 o
  -2  14   5      386.25      409.45      7.67 o
  -1  14   5      122.82      122.26      4.78 o
   0  14   5       44.75       41.92      3.12 o
   1  14   5        9.23        9.02      2.73 o
   2  14   5        3.63        6.24      2.39 o
   3  14   5       23.66       16.70      3.62 o
  -3  15   5       20.05       17.52      2.06 o
  -2  15   5       10.46        5.72      2.19 o
  -1  15   5      485.89      507.82     10.29 o
   0  15   5       55.62       57.73      4.23 o
   1  15   5       26.45       28.83      3.14 o
   2  15   5       15.17       11.39      3.56 o
   3  15   5        0.14        2.05      2.08 o
  -2  16   5       11.03        9.95      2.62 o
  -1  16   5        5.11        6.75      1.87 o
   0  16   5       99.84      105.68      4.62 o
   1  16   5        0.03       -0.40      2.34 o
   2  16   5        0.30       -0.56      2.05 o
  -2  17   5        0.02        5.47      2.30 o
  -1  17   5       77.79       84.62      3.86 o
   0  17   5       70.46       72.42      5.38 o
   1  17   5        3.95        5.67      1.90 o
  -1  18   5       78.69       85.25      7.00 o
   0  18   5      204.86      243.10     20.02 o
  -5   0   6      322.07      305.18     11.80 o
  -4   0   6      441.42      435.42     11.25 o
  -3   0   6      298.38      295.08      9.73 o
  -2   0   6     1991.77     2156.50     69.12 o
  -1   0   6      346.61      348.92     11.55 o
   0   0   6       30.54       39.06      3.18 o
   1   0   6      729.08      721.48     18.22 o
   2   0   6       47.89       40.53      3.73 o
   3   0   6      344.02      302.29     12.76 o
   4   0   6       50.75       50.88     10.40 o
   5   0   6       12.40       16.84      4.65 o
  -5   1   6       18.24       17.36      2.04 o
  -4   1   6      269.31      266.53      6.97 o
  -3   1   6      177.23      176.96      4.19 o
  -2   1   6        2.91        4.79      1.47 o
  -1   1   6       42.26       54.49      3.87 o
   0   1   6       35.72       41.14      2.84 o
   1   1   6       14.65       13.41      2.56 o
   2   1   6      178.11      175.48      4.61 o
   3   1   6      145.52      131.00      5.03 o
   4   1   6       26.81       25.23      3.16 o
   5   1   6        0.51       -0.63      2.25 o
  -5   2   6        2.84        1.90      1.50 o
  -4   2   6       44.79       43.31      2.90 o
  -3   2   6      793.98      835.80      9.03 o
  -2   2   6      952.09      926.94      9.66 o
  -1   2   6      138.86      156.30      5.63 o
   0   2   6      151.31      155.49      4.39 o
   1   2   6        7.25        8.38      3.92 o
   2   2   6       34.91       35.69      2.93 o
   3   2   6       82.81       82.19      3.93 o
   4   2   6       82.81       81.36      5.88 o
   5   2   6       62.49       64.05      3.77 o
  -5   3   6       14.52       10.19      1.72 o
  -4   3   6      793.90      811.38     15.50 o
  -3   3   6       48.78       47.61      2.62 o
  -2   3   6       31.56       25.32      2.12 o
  -1   3   6      458.27      484.52     23.44 o
   0   3   6       42.51       37.24      3.87 o
   1   3   6      169.13      155.62      7.14 o
   2   3   6      102.83      106.37      3.66 o
   3   3   6       21.34       21.07      2.71 o
   4   3   6        0.00        1.28      2.70 o
   5   3   6        1.98        0.40      4.66 o
  -5   4   6        2.03        1.99      1.05 o
  -4   4   6       88.36       88.13      4.34 o
  -3   4   6       97.25       89.92      3.28 o
  -2   4   6       10.42       13.86      1.77 o
  -1   4   6        4.55        8.16      3.08 o
   0   4   6        8.09       10.54      3.31 o
   1   4   6      127.80      136.25      4.32 o
   2   4   6     1389.32     1372.70     16.14 o
   3   4   6      328.73      331.08      7.13 o
   4   4   6        2.17        1.10      2.93 o
   5   4   6      591.59      641.18     13.32 o
  -5   5   6       19.13       17.25      1.91 o
  -4   5   6      150.37      123.51      5.62 o
  -3   5   6      155.46      154.00      4.47 o
  -2   5   6        0.40       -0.03      1.50 o
  -1   5   6        0.57        4.56      1.47 o
   0   5   6      127.74      161.45      6.43 o
   1   5   6      112.63      106.76      4.58 o
   2   5   6       52.40       49.90      2.55 o
   3   5   6      627.40      638.76     10.38 o
   4   5   6        0.05       -2.42      2.42 o
   5   5   6        4.25        3.59      2.52 o
  -5   6   6       72.86       57.01      3.99 o
  -4   6   6        2.57        3.80      2.46 o
  -3   6   6       46.90       34.37      2.81 o
  -2   6   6      204.72      208.28      4.23 o
  -1   6   6      279.21      287.76      5.14 o
   0   6   6      610.68      658.73      8.76 o
   1   6   6       35.50       32.08      2.36 o
   2   6   6      200.28      200.12      4.95 o
   3   6   6      171.75      168.72      6.95 o
   4   6   6        2.78        2.27      2.27 o
   5   6   6        1.58        0.44      1.89 o
  -5   7   6        0.60       -0.72      3.72 o
  -4   7   6        3.29        3.16      2.47 o
  -3   7   6      233.24      216.91      5.17 o
  -2   7   6       35.07       38.14      2.31 o
  -1   7   6     1151.44     1226.38     10.66 o
   0   7   6        1.73        1.41      1.38 o
   1   7   6       12.94       20.27      1.68 o
   2   7   6      745.07      754.71      9.28 o
   3   7   6       86.50       91.49      5.67 o
   4   7   6       11.32       13.60      2.74 o
  -5   8   6        6.54        0.44      1.08 o
  -4   8   6      204.14      193.44      7.11 o
  -3   8   6       84.74       90.89      5.21 o
  -2   8   6       11.27       15.69      1.82 o
  -1   8   6      235.93      254.35      4.28 o
   0   8   6       20.07       25.96      2.21 o
   1   8   6      172.43      164.53      3.88 o
   2   8   6      232.41      211.80      5.23 o
   3   8   6       33.16       29.54      4.15 o
   4   8   6       40.34       41.73      4.12 o
  -4   9   6       33.16       24.43      3.84 o
  -3   9   6        6.23       13.97      3.25 o
  -2   9   6       39.12       44.31      2.50 o
  -1   9   6     1050.74     1142.45      9.66 o
   0   9   6        3.72        2.97      1.27 o
   1   9   6       18.91       16.86      1.88 o
   2   9   6      207.16      206.41      5.70 o
   3   9   6       19.10       21.00      2.83 o
   4   9   6       18.10       13.38      2.29 o
  -4  10   6       15.45       11.34      2.73 o
  -3  10   6      118.07       96.87      5.78 o
  -2  10   6       49.10       54.18      3.69 o
  -1  10   6        0.10        3.90      1.63 o
   0  10   6      379.81      399.34      6.84 o
   1  10   6       42.12       42.83      2.57 o
   2  10   6      628.80      626.19     11.01 o
   3  10   6        3.38        2.95      1.77 o
   4  10   6       51.30       60.83      4.19 o
  -4  11   6        3.12        2.39      1.27 o
  -3  11   6        7.44        8.27      2.45 o
  -2  11   6      150.13      156.29      5.18 o
  -1  11   6       17.58       22.49      2.36 o
   0  11   6       68.25       71.40      3.99 o
   1  11   6        2.41        7.23      2.28 o
   2  11   6        4.26        2.46      3.18 o
   3  11   6      139.91      140.10      5.45 o
   4  11   6        0.90        2.96      3.07 o
  -4  12   6       81.03       82.04      4.15 o
  -3  12   6       10.25        8.68      1.95 o
  -2  12   6       69.95       69.84      3.65 o
  -1  12   6       12.47       16.30      2.08 o
   0  12   6       66.91       75.14      4.91 o
   1  12   6        0.07        2.58      2.46 o
   2  12   6      104.21       94.06      4.40 o
   3  12   6        4.00        2.26      1.91 o
  -4  13   6       74.85       84.98      6.22 o
  -3  13   6       11.26        7.91      2.20 o
  -2  13   6       42.92       45.52      3.28 o
  -1  13   6      107.74      106.00      4.29 o
   0  13   6       27.08       26.60      3.49 o
   1  13   6      288.01      285.69      9.93 o
   2  13   6      111.13      102.45      4.20 o
   3  13   6        8.02       10.57      3.82 o
  -3  14   6        3.37        6.30      2.39 o
  -2  14   6        0.15        0.11      1.11 o
  -1  14   6       72.09       69.67      3.74 o
   0  14   6       36.52       37.27      3.77 o
   1  14   6       12.27        9.17      2.36 o
   2  14   6        2.91       -0.58      1.90 o
   3  14   6        3.56        2.66      2.11 o
  -3  15   6        1.19        5.58      1.67 o
  -2  15   6        0.03        0.97      2.20 o
  -1  15   6      349.20      382.67      8.60 o
   0  15   6       65.86       74.49      5.28 o
   1  15   6       12.42       12.32      2.13 o
   2  15   6       13.62       17.61      4.15 o
  -2  16   6      281.07      275.40      7.32 o
  -1  16   6        0.19       -2.01      2.01 o
   0  16   6        0.00        0.21      2.10 o
   1  16   6       43.84       44.96      3.17 o
  -1  17   6      118.05      118.98      9.73 o
   0  17   6        0.50       -2.43      2.43 o
   1  17   6        3.48        2.10      2.16 o
  -5   1   7        1.06        1.60      1.80 o
  -4   1   7      256.52      272.36      7.74 o
  -3   1   7       13.72       17.96      2.08 o
  -2   1   7      934.96      884.17      9.23 o
  -1   1   7      839.03      877.95     17.77 o
   0   1   7     1629.38     1634.58     17.95 o
   1   1   7      203.00      211.67      4.50 o
   2   1   7      635.87      627.91      8.86 o
   3   1   7      218.49      206.60      6.28 o
   4   1   7        9.65       10.83      2.39 o
   5   1   7        0.72        5.41      2.21 o
  -5   2   7       14.32       14.02      2.16 o
  -4   2   7        2.20        2.12      1.40 o
  -3   2   7      292.78      303.25      6.42 o
  -2   2   7       15.36       19.08      1.77 o
  -1   2   7      215.30      214.42      5.77 o
   0   2   7        5.50        5.56      1.71 o
   1   2   7       11.68       13.02      1.48 o
   2   2   7       11.93       15.36      2.57 o
   3   2   7      505.43      495.43     11.13 o
   4   2   7       17.36       17.50      4.10 o
   5   2   7        0.33       -0.60      3.98 o
  -5   3   7        8.66        6.85      1.46 o
  -4   3   7       19.07       15.09      2.55 o
  -3   3   7      357.68      358.54      7.61 o
  -2   3   7       58.71       63.42      2.94 o
  -1   3   7       45.74       58.56      4.45 o
   0   3   7      513.17      522.44      9.53 o
   1   3   7        2.40        5.08      1.91 o
   2   3   7      854.74      831.32     10.51 o
   3   3   7        2.07        5.47      2.34 o
   4   3   7        0.37        1.63      2.30 o
   5   3   7       28.58       39.39      4.48 o
  -5   4   7        3.21        1.18      1.75 o
  -4   4   7       10.16       11.50      2.79 o
  -3   4   7      156.12      171.52      7.10 o
  -2   4   7       81.22       77.98      3.99 o
  -1   4   7      143.87      147.56      4.26 o
   0   4   7      489.92      538.33     10.21 o
   1   4   7        6.64        4.22      2.07 o
   2   4   7      100.69       91.44      3.90 o
   3   4   7      501.33      482.64     11.57 o
   4   4   7        6.21        5.79      3.23 o
  -5   5   7      106.28      113.26      4.57 o
  -4   5   7       89.27       88.25      5.16 o
  -3   5   7      194.09      208.91      5.92 o
  -2   5   7        0.46       -0.67      2.11 o
  -1   5   7      228.04      235.31      5.37 o
   0   5   7       61.04       58.22      2.70 o
   1   5   7       12.39        9.88      2.18 o
   2   5   7       39.00       37.01      2.50 o
   3   5   7      100.41      100.23      5.26 o
   4   5   7       93.65      104.72      6.09 o
  -5   6   7       29.85       22.96      2.16 o
  -4   6   7       29.45       32.97      3.68 o
  -3   6   7       10.32        9.16      2.70 o
  -2   6   7        1.61       -1.13      1.39 o
  -1   6   7        0.70       -1.17      1.55 o
   0   6   7      391.53      436.80      6.20 o
   1   6   7      135.12      137.53      4.53 o
   2   6   7        1.03        2.01      1.76 o
   3   6   7      444.98      448.18      9.58 o
   4   6   7        6.22        3.11      2.83 o
  -5   7   7        9.96       14.41      2.34 o
  -4   7   7       38.17       29.39      3.03 o
  -3   7   7      119.03      128.67      5.60 o
  -2   7   7       61.26       66.30      3.06 o
  -1   7   7        8.49        6.74      1.74 o
   0   7   7       65.65       78.92      3.43 o
   1   7   7        4.04        1.48      1.62 o
   2   7   7      898.40      864.72     10.24 o
   3   7   7       55.43       58.92      4.53 o
   4   7   7       11.54       10.21      2.40 o
  -4   8   7       89.96       86.76      3.97 o
  -3   8   7       29.82       30.74      4.30 o
  -2   8   7       22.10       26.06      2.62 o
  -1   8   7      107.96      127.03      3.78 o
   0   8   7       21.06       24.51      2.06 o
   1   8   7        9.88        6.54      2.01 o
   2   8   7       78.75       78.18      4.81 o
   3   8   7        4.46        9.42      2.85 o
   4   8   7        9.09       12.39      1.77 o
  -4   9   7        0.94        5.08      2.40 o
  -3   9   7       58.78       50.73      4.03 o
  -2   9   7       11.14       11.96      2.37 o
  -1   9   7     1137.67     1228.52     16.35 o
   0   9   7      667.95      698.03      9.45 o
   1   9   7      301.28      315.16      5.66 o
   2   9   7       28.96       25.07      3.77 o
   3   9   7       25.29       19.54      3.09 o
   4   9   7        0.56       -2.33      2.33 o
  -4  10   7        3.30        3.77      2.68 o
  -3  10   7      144.53      125.97      5.31 o
  -2  10   7      384.52      390.26      8.06 o
  -1  10   7       34.15       34.88      2.49 o
   0  10   7      898.94      953.94     10.94 o
   1  10   7      153.32      143.95      4.91 o
   2  10   7      186.48      169.20      7.05 o
   3  10   7       86.82       77.81      5.25 o
   4  10   7       30.31       33.50      4.03 o
  -4  11   7       98.51      101.01      4.47 o
  -3  11   7       22.21       21.46      2.72 o
  -2  11   7       67.52       57.74      3.78 o
  -1  11   7       75.55       76.52      4.24 o
   0  11   7       73.77       78.53      4.45 o
   1  11   7       23.96       30.66      3.06 o
   2  11   7        2.89        2.47      2.11 o
   3  11   7       87.22       85.32      5.21 o
  -4  12   7        0.16       -0.96      1.31 o
  -3  12   7        7.39        6.00      2.51 o
  -2  12   7       73.20       72.42      3.86 o
  -1  12   7       30.25       29.32      2.89 o
   0  12   7      718.00      774.95     19.03 o
   1  12   7      175.92      170.29      6.34 o
   2  12   7        6.00       10.41      2.44 o
   3  12   7       33.26       31.95      3.06 o
  -3  13   7       72.13       69.29      3.52 o
  -2  13   7       57.10       57.00      3.82 o
  -1  13   7      454.74      477.06     10.10 o
   0  13   7      117.14      128.18      5.89 o
   1  13   7      105.41      107.88      4.58 o
   2  13   7       23.26       19.32      3.39 o
   3  13   7        5.70       -1.56      1.56 o
  -3  14   7        6.40        9.86      1.68 o
  -2  14   7       38.83       48.62      3.76 o
  -1  14   7        3.73        6.30      3.12 o
   0  14   7       54.22       52.92      4.04 o
   1  14   7       15.01       14.04      2.14 o
   2  14   7      127.68      123.88      6.88 o
  -2  15   7       58.16       60.01      3.94 o
  -1  15   7       77.70       84.18      5.38 o
   0  15   7      309.67      321.09      9.11 o
   1  15   7       10.53        7.71      1.48 o
   2  15   7       44.72       44.02      5.98 o
  -2  16   7       27.56       28.73      2.89 o
  -1  16   7       94.84       98.35      5.83 o
   0  16   7       67.12       71.79      4.48 o
   1  16   7       14.30       15.74      1.83 o
  -1  17   7       19.46       14.07      3.47 o
   0  17   7       10.92       10.18      2.97 o
  -5   0   8        2.77        1.56      2.16 o
  -4   0   8       18.22       16.95      4.79 o
  -3   0   8      834.36      821.99     13.91 o
  -2   0   8        3.98        7.23      2.98 o
  -1   0   8      293.89      313.52      7.45 o
   0   0   8      559.67      602.77     12.96 o
   1   0   8      602.32      634.73     13.72 o
   2   0   8       12.27       18.57      4.01 o
   3   0   8       52.97       53.88      6.37 o
   4   0   8       70.69       56.05     18.21 o
  -5   1   8      129.04      121.36      7.38 o
  -4   1   8       10.91        9.11      2.78 o
  -3   1   8     1998.80     2097.92     15.91 o
  -2   1   8      116.64      119.63      4.03 o
  -1   1   8       72.52       83.50      3.42 o
   0   1   8      730.87      785.02     15.23 o
   1   1   8        2.74       -0.01      1.59 o
   2   1   8        1.18        4.47      1.59 o
   3   1   8       70.97       60.81      4.79 o
   4   1   8       19.35       17.42      3.80 o
  -5   2   8      120.97      117.11      7.42 o
  -4   2   8      669.10      640.70      9.84 o
  -3   2   8      224.57      208.28      5.81 o
  -2   2   8      261.71      253.89      5.66 o
  -1   2   8      167.04      162.64      5.28 o
   0   2   8       27.99       28.84      3.16 o
   1   2   8      198.83      185.86      4.78 o
   2   2   8        6.89        6.21      2.70 o
   3   2   8        0.42       -1.14      2.43 o
   4   2   8      168.28      180.74      9.88 o
  -5   3   8       10.22       10.27      1.83 o
  -4   3   8        3.68       -2.60      2.60 o
  -3   3   8       45.39       48.50      5.46 o
  -2   3   8      480.96      498.61      8.86 o
  -1   3   8       53.74       47.81      3.11 o
   0   3   8      137.54      143.99      6.22 o
   1   3   8       40.78       40.73      3.11 o
   2   3   8       13.76        6.38      2.37 o
   3   3   8       76.45       77.33      4.75 o
   4   3   8      129.88      130.32      6.30 o
  -5   4   8        9.43        7.41      1.98 o
  -4   4   8      121.87      109.38      5.55 o
  -3   4   8      471.02      452.12     16.35 o
  -2   4   8       43.17       39.22      3.18 o
  -1   4   8      132.94      138.25      4.54 o
   0   4   8      271.23      276.37      6.01 o
   1   4   8      565.19      574.06      9.39 o
   2   4   8       65.03       63.15      3.65 o
   3   4   8      320.01      310.81      8.85 o
   4   4   8      106.91      110.86      5.90 o
  -5   5   8        1.50        0.79      2.57 o
  -4   5   8      132.49      130.15      5.97 o
  -3   5   8      240.80      235.58      8.22 o
  -2   5   8       27.50       31.73      2.50 o
  -1   5   8       59.24       55.83      2.83 o
   0   5   8        2.59        4.10      1.99 o
   1   5   8        2.02        4.91      2.28 o
   2   5   8        1.46        1.18      2.36 o
   3   5   8      100.28       87.91      4.76 o
   4   5   8       54.09       54.47      4.51 o
  -5   6   8        8.95       13.99      3.18 o
  -4   6   8       97.52       82.56      5.16 o
  -3   6   8       68.55       60.54      3.94 o
  -2   6   8        0.59       -0.59      1.97 o
  -1   6   8        8.93        9.29      1.64 o
   0   6   8       39.52       46.87      2.60 o
   1   6   8      447.97      464.29      7.92 o
   2   6   8       85.92       86.21      4.46 o
   3   6   8      115.42       88.49      4.64 o
   4   6   8      101.12       96.45      4.61 o
  -4   7   8        0.51        1.06      2.82 o
  -3   7   8      171.06      135.30      6.46 o
  -2   7   8       15.34       14.95      2.67 o
  -1   7   8       96.81      104.56      3.90 o
   0   7   8       86.19       83.47      3.83 o
   1   7   8      123.36      127.13      4.60 o
   2   7   8      308.79      297.20      8.29 o
   3   7   8      115.19      106.02      5.25 o
   4   7   8        2.70        6.52      2.00 o
  -4   8   8       11.70        7.75      2.97 o
  -3   8   8        4.73        7.80      2.95 o
  -2   8   8      204.00      195.21      6.47 o
  -1   8   8       23.12       22.08      2.16 o
   0   8   8       93.29       99.98      3.66 o
   1   8   8       23.87       14.92      2.81 o
   2   8   8       19.96       23.19      3.68 o
   3   8   8       45.71       47.47      3.73 o
   4   8   8        1.85       -0.50      2.20 o
  -4   9   8        7.20        6.23      2.49 o
  -3   9   8       34.99       23.92      3.98 o
  -2   9   8        5.02        9.65      3.40 o
  -1   9   8       15.66       18.66      3.28 o
   0   9   8       59.45       68.12      3.29 o
   1   9   8      229.67      247.58      8.20 o
   2   9   8        0.31       -2.20      2.20 o
   3   9   8        7.93        5.18      3.01 o
   4   9   8       46.94       41.97      4.20 o
  -4  10   8        0.12       -1.38      1.38 o
  -3  10   8       46.78       52.10      5.62 o
  -2  10   8       93.19       86.01      4.40 o
  -1  10   8       18.61       17.31      2.93 o
   0  10   8      645.30      690.33     11.45 o
   1  10   8      437.57      463.23     10.30 o
   2  10   8       34.04       30.52      3.61 o
   3  10   8       18.00       16.16      3.48 o
  -4  11   8        0.93        0.32      1.60 o
  -3  11   8       11.81        6.87      2.60 o
  -2  11   8       19.89       17.59      2.39 o
  -1  11   8       35.48       33.42      3.82 o
   0  11   8        6.95        7.54      2.42 o
   1  11   8       20.16       15.52      2.33 o
   2  11   8        2.77        5.32      2.53 o
   3  11   8        7.11        9.30      2.48 o
  -3  12   8        0.44        0.81      1.17 o
  -2  12   8       35.12       34.44      3.24 o
  -1  12   8        4.73        5.07      2.50 o
   0  12   8       14.14       16.48      3.31 o
   1  12   8      163.37      160.87      6.44 o
   2  12   8        8.78        9.19      3.81 o
   3  12   8        4.64        0.54      2.71 o
  -3  13   8        6.13        5.51      1.36 o
  -2  13   8        6.28        6.00      2.64 o
  -1  13   8      182.16      201.82      7.37 o
   0  13   8       22.92       23.45      2.96 o
   1  13   8        8.01        7.61      2.26 o
   2  13   8       76.23       79.31      5.95 o
  -2  14   8       78.34       86.26      4.51 o
  -1  14   8        2.01        3.02      3.09 o
   0  14   8        4.78        3.59      2.09 o
   1  14   8       12.25       11.81      2.26 o
   2  14   8        3.44        2.83      2.84 o
  -2  15   8        4.39       10.65      2.53 o
  -1  15   8       45.03       47.50      4.85 o
   0  15   8       60.41       53.61      3.49 o
   1  15   8        0.95       -1.82      2.28 o
  -1  16   8      168.12      157.03      6.63 o
   0  16   8       29.61       35.18      3.74 o
  -5   1   9      238.02      271.13      7.14 o
  -4   1   9        3.87        2.06      2.11 o
  -3   1   9      428.42      421.95      9.06 o
  -2   1   9      138.09      139.63      5.53 o
  -1   1   9      485.84      495.19     11.07 o
   0   1   9        7.46        4.89      3.12 o
   1   1   9       12.90        9.75      2.58 o
   2   1   9      252.32      252.34      6.72 o
   3   1   9      127.00      121.44      6.82 o
   4   1   9        3.22        5.75      2.60 o
  -5   2   9        0.67        2.55      1.08 o
  -4   2   9       28.17       26.98      2.90 o
  -3   2   9      166.81      171.28      6.90 o
  -2   2   9      149.32      153.35      5.99 o
  -1   2   9        1.08       -1.05      3.04 o
   0   2   9      109.36      117.70      4.32 o
   1   2   9       50.90       53.08      3.31 o
   2   2   9       94.40       98.19      5.31 o
   3   2   9      173.93      166.04      5.97 o
   4   2   9       12.95       16.96      3.14 o
  -5   3   9        0.63        1.36      1.63 o
  -4   3   9       10.77       10.13      2.82 o
  -3   3   9       78.67       76.56      6.14 o
  -2   3   9      131.57      135.46      5.56 o
  -1   3   9      313.65      336.80      9.14 o
   0   3   9      328.48      332.23      8.68 o
   1   3   9      169.05      173.15      5.02 o
   2   3   9      123.98      128.65      5.93 o
   3   3   9        0.82       -1.56      2.90 o
   4   3   9        2.63        6.05      1.43 o
  -4   4   9       10.82       10.39      1.71 o
  -3   4   9        0.41        0.19      3.41 o
  -2   4   9       85.49       88.97      4.79 o
  -1   4   9        3.16        3.60      1.81 o
   0   4   9      256.17      269.79      6.49 o
   1   4   9       38.28       35.37      4.25 o
   2   4   9        8.26        9.99      4.85 o
   3   4   9      130.86      124.39      6.04 o
   4   4   9       45.74       55.76      4.05 o
  -4   5   9        0.00        0.72      2.33 o
  -3   5   9        6.21        6.19      2.65 o
  -2   5   9      194.41      189.68      5.92 o
  -1   5   9      257.72      267.64      7.15 o
   0   5   9      385.68      407.65      7.42 o
   1   5   9       35.48       40.33      3.89 o
   2   5   9        2.03        2.93      2.32 o
   3   5   9        0.98       -1.45      2.37 o
   4   5   9       53.86       58.62      3.20 o
  -4   6   9        2.70        0.90      4.49 o
  -3   6   9      115.68      104.72      5.73 o
  -2   6   9        0.13        1.02      3.16 o
  -1   6   9      355.25      389.82     10.17 o
   0   6   9       31.12       29.96      2.84 o
   1   6   9      175.95      166.73      5.29 o
   2   6   9        0.05        1.58      2.68 o
   3   6   9        1.60        2.15      2.56 o
   4   6   9        7.92        9.24      2.27 o
  -4   7   9       13.66       10.63      3.46 o
  -3   7   9       21.84       20.59      4.31 o
  -2   7   9       50.40       39.60      4.21 o
  -1   7   9      125.88      132.26      5.23 o
   0   7   9     1271.70     1350.74     15.44 o
   1   7   9      183.06      179.59      7.14 o
   2   7   9        5.05        1.81      2.52 o
   3   7   9      205.66      190.93      7.35 o
   4   7   9        4.01        1.50      1.12 o
  -4   8   9       67.61       65.68      4.80 o
  -3   8   9        0.00        2.56      1.50 o
  -2   8   9       57.62       51.89      4.15 o
  -1   8   9      334.04      346.85      8.68 o
   0   8   9       53.86       56.85      4.00 o
   1   8   9      394.20      406.16      9.27 o
   2   8   9       32.93       29.40      3.40 o
   3   8   9      139.66      137.18      6.31 o
  -4   9   9        2.54        2.48      1.77 o
  -3   9   9       12.36       16.90      2.44 o
  -2   9   9        5.03        6.55      2.51 o
  -1   9   9       78.93       78.62      5.74 o
   0   9   9      109.95      128.78      5.38 o
   1   9   9       68.98       58.78      5.08 o
   2   9   9        0.01        0.41      1.68 o
   3   9   9      375.61      376.36     12.49 o
  -4  10   9        7.14        2.98      3.86 o
  -3  10   9       96.60       90.48      4.25 o
  -2  10   9       10.14        7.85      2.55 o
  -1  10   9       49.09       51.31      4.21 o
   0  10   9       40.95       40.45      3.13 o
   1  10   9      287.40      306.08      9.20 o
   2  10   9       22.67       17.19      3.12 o
   3  10   9       39.12       36.71      3.37 o
  -3  11   9        0.00        1.67      1.48 o
  -2  11   9        0.37       -0.15      3.01 o
  -1  11   9       51.40       54.78      4.86 o
   0  11   9       12.55       13.36      2.44 o
   1  11   9        1.55       -2.18      3.08 o
   2  11   9       74.10       77.62      4.99 o
   3  11   9      112.53      123.09      7.33 o
  -3  12   9        0.05        0.97      2.20 o
  -2  12   9        8.89       13.28      1.99 o
  -1  12   9       13.92       13.58      2.79 o
   0  12   9       50.89       58.03      4.78 o
   1  12   9       12.99       11.55      3.80 o
   2  12   9       54.76       59.44      5.61 o
  -2  13   9       51.29       53.81      5.08 o
  -1  13   9      129.76      131.83      6.07 o
   0  13   9        9.30        9.64      3.16 o
   1  13   9       21.42       22.59      4.23 o
   2  13   9       78.56       74.94      4.87 o
  -2  14   9        0.66        1.40      2.35 o
  -1  14   9        1.34       -0.27      1.00 o
   0  14   9       16.67       19.88      2.92 o
   1  14   9      112.48      122.92      6.69 o
  -1  15   9       23.60       19.46      3.09 o
   0  15   9      285.86      298.01      9.04 o
  -4   0  10      127.51      154.59      9.34 o
  -3   0  10       11.24        7.99      6.16 o
  -2   0  10      732.50      761.81     26.37 o
  -1   0  10       15.54       13.47      5.53 o
   0   0  10      111.16      122.18      7.60 o
   1   0  10      301.12      319.76     16.03 o
   2   0  10       32.54       26.52      5.83 o
   3   0  10       18.96       22.02      4.37 o
   4   0  10      423.75      479.99     15.72 o
  -4   1  10        2.70        2.70      1.66 o
  -3   1  10      168.26      166.97      5.75 o
  -2   1  10      690.48      672.59     17.56 o
  -1   1  10      116.68      116.61      7.35 o
   0   1  10      328.75      333.81     10.14 o
   1   1  10       82.47       80.81      5.47 o
   2   1  10      103.77      105.12      4.84 o
   3   1  10        0.19       -0.90      2.39 o
   4   1  10       18.42       18.07      3.66 o
  -4   2  10        3.52        1.80      2.22 o
  -3   2  10      318.80      318.42      7.47 o
  -2   2  10      179.78      160.39      9.01 o
  -1   2  10       48.26       43.37      4.55 o
   0   2  10        1.88        2.52      3.34 o
   1   2  10       13.74       15.70      2.59 o
   2   2  10        3.29        1.14      3.86 o
   3   2  10       19.23       22.47      3.02 o
   4   2  10        4.72       11.09      2.17 o
  -4   3  10      103.08      106.70      4.19 o
  -3   3  10        9.87        6.34      2.56 o
  -2   3  10      191.80      180.60     19.43 o
  -1   3  10       74.60       88.36      5.89 o
   0   3  10        0.71       -2.49      2.65 o
   1   3  10        1.90        4.00      2.16 o
   2   3  10      146.74      146.88      8.09 o
   3   3  10        0.84       -2.23      2.23 o
   4   3  10       12.11       15.79      2.59 o
  -4   4  10        0.06       -0.93      1.11 o
  -3   4  10      228.71      223.60      7.49 o
  -2   4  10      117.39      100.01      7.89 o
  -1   4  10       28.78       29.29      4.28 o
   0   4  10       61.14       53.54      3.83 o
   1   4  10       27.83       30.17      4.68 o
   2   4  10        1.68       -1.96      2.68 o
   3   4  10       47.36       45.27      3.87 o
   4   4  10        0.26       21.33      4.73 o
  -4   5  10        6.26        4.34      1.81 o
  -3   5  10       29.33       30.04      4.81 o
  -2   5  10        1.69        0.63      3.09 o
  -1   5  10       13.75       13.24      2.54 o
   0   5  10        8.68        8.72      3.18 o
   1   5  10        0.47        2.79      3.07 o
   2   5  10       73.29       61.98      4.11 o
   3   5  10       12.04        3.00      4.03 o
  -4   6  10        0.00        0.90      1.56 o
  -3   6  10      185.57      197.38     10.03 o
  -2   6  10      117.70      113.51      7.16 o
  -1   6  10      144.62      142.81      9.88 o
   0   6  10       11.49       15.11      3.97 o
   1   6  10        0.99        4.26      2.22 o
   2   6  10       47.55       50.66      3.77 o
   3   6  10        3.25        2.75      6.19 o
  -4   7  10        7.57        4.91      2.14 o
  -3   7  10      160.71      161.53      6.64 o
  -2   7  10      502.63      491.74      9.93 o
  -1   7  10       13.29       13.56      3.26 o
   0   7  10       32.47       32.16      3.72 o
   1   7  10      273.64      259.69      7.56 o
   2   7  10       33.32       32.63      3.42 o
   3   7  10        5.91       -1.45      6.30 o
  -4   8  10       40.02       31.40      5.73 o
  -3   8  10      161.83      152.35      6.38 o
  -2   8  10       30.52       35.80      3.40 o
  -1   8  10      115.35      107.44      5.44 o
   0   8  10       13.48       11.97      2.74 o
   1   8  10       69.16       61.72      4.22 o
   2   8  10        5.74        7.01      2.37 o
   3   8  10        5.99        6.50      2.83 o
  -3   9  10       12.49       10.11      1.93 o
  -2   9  10        8.67       10.87      2.53 o
  -1   9  10        8.20        6.91      3.51 o
   0   9  10       11.24       13.13      2.94 o
   1   9  10      170.67      168.30      6.84 o
   2   9  10       98.94       92.84      4.26 o
   3   9  10       89.79       68.62      8.64 o
  -3  10  10        7.26        3.56      1.78 o
  -2  10  10       48.84       49.32      3.13 o
  -1  10  10        3.27        3.46      2.76 o
   0  10  10       64.25       62.89      3.64 o
   1  10  10      253.17      271.33      8.13 o
   2  10  10        1.82       -2.11      2.11 o
  -3  11  10        0.03       -0.59      0.59 o
  -2  11  10       11.71       16.97      2.14 o
  -1  11  10        5.09        5.04      2.60 o
   0  11  10       32.91       32.59      3.49 o
   1  11  10      172.16      163.38      6.12 o
   2  11  10        2.21        2.60      2.97 o
  -2  12  10       48.51       51.45      4.46 o
  -1  12  10       87.88       92.14      5.29 o
   0  12  10       95.43       98.42      5.70 o
   1  12  10        0.12        1.29      3.11 o
   2  12  10        3.98       11.05      2.68 o
  -2  13  10       36.36       48.91      4.38 o
  -1  13  10       39.43       45.96      3.45 o
   0  13  10       19.40       20.24      2.81 o
   1  13  10       91.59       98.25      5.96 o
  -1  14  10       85.03      103.35      5.34 o
   0  14  10       48.52       53.09      4.16 o
  -4   1  11       34.22       32.52      5.11 o
  -3   1  11      166.89      168.48      8.90 o
  -2   1  11       52.84       49.04      6.25 o
  -1   1  11      205.93      200.43     10.94 o
   0   1  11       13.66       11.19      3.67 o
   1   1  11        2.47       -2.80      3.47 o
   2   1  11        0.78       -0.28      2.28 o
   3   1  11       16.96       22.38      5.08 o
  -4   2  11        2.66        3.73      2.34 o
  -3   2  11      107.97       93.07      6.89 o
  -2   2  11        3.22        5.48      3.99 o
  -1   2  11        1.69       -1.08      4.31 o
   0   2  11        0.84        1.53      2.80 o
   1   2  11       39.89       36.70      4.02 o
   2   2  11       49.02       52.58      4.87 o
   3   2  11        3.04        6.59      1.99 o
  -4   3  11       47.54       53.80      6.12 o
  -3   3  11       24.73       21.72      3.53 o
  -2   3  11      348.29      329.72     15.74 o
  -1   3  11       29.49       32.49      5.14 o
   0   3  11        3.34        2.56      3.07 o
   1   3  11      358.63      364.78     10.22 o
   2   3  11       22.78       22.29      3.80 o
   3   3  11       34.53       40.00      3.13 o
  -4   4  11       30.78       24.70      3.43 o
  -3   4  11       21.36       28.41      4.80 o
  -2   4  11        0.94        1.90      3.42 o
  -1   4  11        0.01       -0.34      8.26 o
   0   4  11       22.87       21.51      3.45 o
   1   4  11        2.37        5.99      2.96 o
   2   4  11      129.11      129.16      6.14 o
   3   4  11        1.92        0.78      2.21 o
  -4   5  11        5.21        8.56      1.70 o
  -3   5  11       23.05       17.04      3.72 o
  -2   5  11      131.44      125.17      7.52 o
  -1   5  11       91.30       91.18      8.01 o
   0   5  11       11.61       14.14      2.91 o
   1   5  11      588.64      599.49     13.49 o
   2   5  11       97.43       97.95      5.13 o
   3   5  11       83.65       83.21      5.97 o
  -4   6  11        1.88        8.84      2.45 o
  -3   6  11        4.62        3.16      2.38 o
  -2   6  11        2.62        6.88      2.88 o
  -1   6  11      106.94       95.70      4.96 o
   0   6  11        6.28       -0.17      2.45 o
   1   6  11      136.50      131.66      5.66 o
   2   6  11      176.07      185.48      5.78 o
   3   6  11       29.00       30.09      3.84 o
  -3   7  11        1.62       -1.47      1.69 o
  -2   7  11        0.49        2.13      1.76 o
  -1   7  11        0.05       -2.79      2.79 o
   0   7  11       57.07       57.99      4.82 o
   1   7  11        0.74        0.25      2.27 o
   2   7  11       26.93       29.42      3.05 o
   3   7  11       30.42       28.94      3.82 o
  -3   8  11       70.02       72.17      4.05 o
  -2   8  11       13.18       12.79      3.85 o
  -1   8  11       64.61       57.31      3.32 o
   0   8  11        0.00        0.35      2.00 o
   1   8  11       91.08       89.32      5.29 o
   2   8  11      171.28      186.55      5.49 o
  -3   9  11        5.50        5.49      2.27 o
  -2   9  11      197.85      206.46      8.03 o
  -1   9  11        5.32        2.28      1.71 o
   0   9  11      129.32      127.79      5.60 o
   1   9  11      108.83      103.28      5.34 o
   2   9  11      144.62      154.33      5.25 o
  -3  10  11        0.11       -0.27      2.82 o
  -2  10  11        1.00        6.11      2.53 o
  -1  10  11       10.81        7.22      1.92 o
   0  10  11       15.05       14.46      3.01 o
   1  10  11        0.21       -2.39      2.39 o
   2  10  11       46.39       48.25      4.48 o
  -2  11  11       33.33       29.55      3.01 o
  -1  11  11        0.69        0.42      2.09 o
   0  11  11      135.89      148.86      8.11 o
   1  11  11       63.20       65.41      4.73 o
  -2  12  11      160.28      184.02      9.38 o
  -1  12  11       15.18       18.99      4.33 o
   0  12  11        4.10        4.29      2.73 o
   1  12  11        4.99        6.61      2.71 o
   0  13  11       17.06       11.13      2.50 o
  -4   0  12      320.58      311.02     11.18 o
  -3   0  12       22.88       17.24      6.00 o
  -2   0  12      141.64      122.37     12.17 o
  -1   0  12      262.73      262.07     10.98 o
   0   0  12      303.44      344.23     17.67 o
   1   0  12        1.35        7.98      4.72 o
   2   0  12      117.78      103.71      9.01 o
   3   0  12       40.01       35.71      3.44 o
  -4   1  12        0.46       -2.51      3.39 o
  -3   1  12        2.63        2.80      1.91 o
  -2   1  12      171.42      171.74      9.78 o
  -1   1  12        3.26        5.84      3.55 o
   0   1  12        8.31        5.26      3.65 o
   1   1  12      147.87      147.49      8.24 o
   2   1  12       14.83       17.63      4.07 o
   3   1  12        2.33        1.47      1.89 o
  -3   2  12        0.13        3.18      2.98 o
  -2   2  12      487.29      437.51     14.53 o
  -1   2  12      234.59      245.01      9.30 o
   0   2  12      192.72      213.42      7.79 o
   1   2  12       97.06      106.51      7.06 o
   2   2  12        0.18        1.04      1.99 o
   3   2  12        3.46        5.70      2.13 o
  -3   3  12       25.52       18.59      5.51 o
  -2   3  12       55.04       56.18      5.40 o
  -1   3  12      441.43      430.89     14.29 o
   0   3  12        5.32        2.36      2.37 o
   1   3  12        4.07        3.32      4.09 o
   2   3  12      130.62      120.17      5.40 o
   3   3  12        3.14        2.00      3.17 o
  -3   4  12        3.98        3.29      5.12 o
  -2   4  12        8.27        3.00      2.83 o
  -1   4  12        9.33        8.25      2.90 o
   0   4  12      171.77      176.41      9.54 o
   1   4  12      126.71      115.58      6.64 o
   2   4  12       66.77       64.35      5.20 o
   3   4  12        5.28       -0.45      1.45 o
  -3   5  12        3.56        4.39      1.99 o
  -2   5  12        0.98        1.83      4.00 o
  -1   5  12      272.90      269.74      9.13 o
   0   5  12       42.71       41.01      4.69 o
   1   5  12      135.91      129.63      5.18 o
   2   5  12       27.63       25.00      3.24 o
  -3   6  12       29.94       25.26      2.96 o
  -2   6  12      187.85      189.38      7.23 o
  -1   6  12        9.58       13.48      3.41 o
   0   6  12      163.77      160.23      5.88 o
   1   6  12        1.79        1.92      1.49 o
   2   6  12       49.46       46.00      3.63 o
  -3   7  12        1.67        0.40      2.93 o
  -2   7  12       10.65        9.83      2.72 o
  -1   7  12       50.00       49.83      3.11 o
   0   7  12      192.83      187.11      6.65 o
   1   7  12       40.36       42.15      3.86 o
   2   7  12        2.31        1.68      2.73 o
  -3   8  12        0.91       -1.52      1.52 o
  -2   8  12      138.93      142.13      5.84 o
  -1   8  12       53.41       50.83      2.86 o
   0   8  12       22.92       25.98      3.20 o
   1   8  12        0.37        2.59      2.04 o
   2   8  12       68.71       67.60      4.94 o
  -2   9  12       67.49       60.58      3.74 o
  -1   9  12       79.87       75.82      3.51 o
   0   9  12       27.12       26.05      3.14 o
   1   9  12        0.18       -2.44      2.44 o
  -2  10  12       12.26        9.75      2.13 o
  -1  10  12        2.51        1.28      1.58 o
   0  10  12        7.97        0.00      2.26 o
   1  10  12        2.21        0.51      1.43 o
  -1  11  12        3.79        1.81      1.99 o
   0  11  12       14.62       24.47      3.49 o
  -3   1  13        8.84        1.88      4.87 o
  -2   1  13        4.51        7.27      2.59 o
  -1   1  13       50.67       43.75      5.07 o
   0   1  13       28.00       27.28      4.86 o
   1   1  13      248.08      257.98      8.99 o
   2   1  13       62.08       48.68      4.58 o
  -3   2  13       10.31       11.14      2.89 o
  -2   2  13        6.57        6.90      4.00 o
  -1   2  13      135.31      125.49      7.61 o
   0   2  13       45.01       49.93      5.11 o
   1   2  13       92.94       99.68      6.98 o
   2   2  13       14.87       14.16      1.96 o
  -3   3  13        5.62        3.17      1.56 o
  -2   3  13       32.61       32.62      4.37 o
  -1   3  13      105.06      103.72      6.14 o
   0   3  13      121.28      126.21      6.56 o
   1   3  13       56.10       64.30      6.68 o
   2   3  13        1.24       -2.83      2.83 o
  -3   4  13       44.81       48.56      4.52 o
  -2   4  13       83.84       82.67      5.54 o
  -1   4  13        4.50        4.51      4.46 o
   0   4  13       71.65       84.66      5.94 o
   1   4  13       36.94       39.17      4.38 o
   2   4  13        2.41        1.03      2.21 o
  -3   5  13       55.59       48.26      3.99 o
  -2   5  13       16.76       15.47      2.79 o
  -1   5  13        2.31        3.13      3.64 o
   0   5  13      117.97      125.97      6.39 o
   1   5  13        5.36        5.01      2.06 o
   2   5  13       51.47       56.15      3.69 o
  -2   6  13      180.65      179.96      6.24 o
  -1   6  13       85.39       77.15      4.10 o
   0   6  13       14.25       14.31      3.51 o
   1   6  13       10.39       10.93      2.44 o
  -2   7  13        1.00       -1.50      1.95 o
  -1   7  13        0.74        1.63      1.30 o
   0   7  13        0.16       -2.71      2.71 o
   1   7  13       15.75       19.39      2.59 o
  -2   8  13       77.68       89.62      7.38 o
  -1   8  13       65.05       68.45      5.39 o
   0   8  13        7.89        8.79      2.31 o
   1   8  13        1.45       -0.18      2.77 o
  -1   9  13       31.42       28.92      5.27 o
   0   9  13       15.68       11.64      4.01 o
  -2   0  14       19.64       15.67      3.37 o
  -1   0  14        5.34       15.94      5.78 o
   0   0  14       73.74       87.85      8.00 o
   1   0  14        2.21       -2.04      2.04 o
  -2   1  14       11.10       15.05      2.31 o
  -1   1  14       10.92       13.64      3.31 o
   0   1  14        0.68       -2.03      2.03 o
   1   1  14       14.22       14.34      5.23 o
  -2   2  14        0.38        0.29      2.87 o
  -1   2  14       25.18       23.39      3.16 o
   0   2  14       45.06       48.74      4.76 o
   1   2  14       58.14       56.03      3.67 o
  -2   3  14       15.63       16.45      2.37 o
  -1   3  14      232.81      256.16      8.52 o
   0   3  14       88.75       92.07      6.64 o
   1   3  14       37.39       32.47      3.35 o
  -2   4  14       11.18       17.40      2.64 o
  -1   4  14       16.33       11.55      4.55 o
   0   4  14      162.77      152.25      7.77 o
   1   4  14       14.10       15.79      5.27 o
  -1   5  14       65.46       63.85      3.89 o
   0   5  14      117.60      101.80     11.23 o
   1   5  14       11.23        5.20      1.55 o
  -1   6  14       40.23       34.44      3.89 o
   0   6  14        4.95        2.51      3.53 o
 
